# Supplementary material for: Black sheep, dark horses, and colorful dogs: a review on the current state of the Gene Ontology with respect to iron homeostasis in Arabidopsis thaliana
Source: Front Plant Sci. 2023 Jul 24;14:1204723. doi: 10.3389/fpls.2023.1204723 (PMC10406446; doi:10.3389/fpls.2023.1204723)
Supplement: Supplementary file 1 [file Table_1.xlsx]

## Sheet: S1 - All genes in Fe GO terms
All genes in all iron homeostasis-related GO terms including the evidences as listed in the TAIR Ontology Browser
Locus AGI	Symbol	Description	All Symbols	Relationship Type	Evidence code	Evidence description	Evidence/Reference
AT1G01580	FRO2	Encodes the low-iron-inducible ferric chelate reductase responsible for reduction of iron at the root surface. It is likely to be the major Fe(III) chelate reductase in Arabidopsis iron metabolism. Coordinately regulated with IRT1, the major transporter responsible for high-affinity iron uptake from the soil, at both transcriptional and posttranscriptional levels. Steady state mRNA levels are reg…		acts upstream of or within	inferred from mutant phenotype	biochemical/chemical analysis	Baxter et al., 2008
AT1G07025	Mitochondrial substrate carrier family protein;(source:Araport11)	Mitochondrial substrate carrier family protein;(source:Araport11)		involved in	Inferred from Biological aspect of Ancestor	none	Gaudet P; Livstone M; Thomas P; The Reference Genome Project 2010
AT1G07030	MITOCHONDRIAL IRON TRANSPORTER 2 (MIT2)	Mitochondrial substrate carrier family protein;(source:Araport11)	MITOCHONDRIAL IRON TRANSPORTER 2 (MIT2)	involved in	Inferred from Biological aspect of Ancestor	none	Jain et al., 2019
AT1G07367	IRONMAN 4 (IMA4)	Member of conserved family of peptides involved in Fe uptake and homeostasis.	IRONMAN 4 (IMA4)	acts upstream of or within	inferred from genetic interaction	'Traditional' genetic interactions (e.g.suppressors, synthetic lethals)	Grillet et al., 2018
AT1G07373	IRONMAN 6 (IMA6)	Member of conserved family of peptides involved in Fe uptake and homeostasis.	IRONMAN 6 (IMA6)	acts upstream of or within	inferred from genetic interaction	'Traditional' genetic interactions (e.g.suppressors, synthetic lethals)	Grillet et al., 2018
AT1G08830	COPPER/ZINC SUPEROXIDE DISMUTASE 1 (CSD1)	Encodes a cytosolic copper/zinc superoxide dismutase CSD1 that can detoxify superoxide radicals. Its expression is affected by miR398-directed mRNA cleavage. Regulated by biotic and abiotic stress. Activation of CSD1 in the cytoplasm involves both a CCS-dependent and -independent pathway.	COPPER/ZINC SUPEROXIDE DISMUTASE 1 (CSD1);SUPEROXIDE DISMUTASE 1 (ATSOD1);SUPEROXIDE DISMUTASE 1 (SOD1)	acts upstream of or within	inferred from expression pattern	Transcript levels (e.g. Northerns)	Sunkar et al., 2006
AT1G09505	IRONMAN 5 (IMA5)	Member of conserved family of peptides involved in Fe uptake and homeostasis.	IRONMAN 5 (IMA5)	acts upstream of or within	inferred from genetic interaction	'Traditional' genetic interactions (e.g.suppressors, synthetic lethals)	Grillet et al., 2018
AT1G13607	Encodes a defensin-like (DEFL) family protein; irondeficiency-regulated gene expression. Unannotated bottom strand transcript is expressed at much higher levels than the top strand transcripts indicative of lncRNA, named CAN OF SPINACH (COS).	Encodes a defensin-like (DEFL) family protein; irondeficiency-regulated gene expression. Unannotated bottom strand transcript is expressed at much higher levels than the top strand transcripts indicative of lncRNA, named CAN OF SPINACH (COS).		involved in	inferred from expression pattern	RNA-seq evidence	Bakirbas & Walker, 2022
AT1G13608	Encodes a defensin-like (DEFL) family protein; irondeficiency-regulated gene expression. Unannotated bottom strand transcript is expressed at much higher levels than the top strand transcripts indicative of lncRNA, CAN OF SPINACH (COS).	Encodes a defensin-like (DEFL) family protein; irondeficiency-regulated gene expression. Unannotated bottom strand transcript is expressed at much higher levels than the top strand transcripts indicative of lncRNA, CAN OF SPINACH (COS).		#N/A	#N/A		Bakirbas & Walker, 2022
AT1G13609	Encodes a defensin-like (DEFL) family protein; irondeficiency-regulated gene expression. Unannotated bottom strand transcript is expressed at much higher levels than the top strand transcripts indicative of lncRNA, CAN OF SPINACH (COS).	Encodes a defensin-like (DEFL) family protein; irondeficiency-regulated gene expression. Unannotated bottom strand transcript is expressed at much higher levels than the top strand transcripts indicative of lncRNA, CAN OF SPINACH (COS).		involved in	inferred from expression pattern	RNA-seq evidence	Bakirbas & Walker, 2022
AT1G16890	UBIQUITIN-CONJUGATING ENZYME 36 (UBC36)	UBC36/UBC13B encodes a protein that may play a role in DNA damage responses and error-free post-replicative DNA repair. It can bind to the MMZ/UEV1 proteins in vitro.	UBIQUITIN-CONJUGATING ENZYME 36 (UBC36); (ATUBC36)	acts upstream of or within	inferred from mutant phenotype	analysis of physiological response	Li & Schmidt, 2010
AT1G18910	BRUTUS LIKE 2 (BTSL2)	E3 ubiquitin ligase that functions redundantly in the root with BTSL1 to negatively regulate iron uptake.	BRUTUS LIKE 2 (BTSL2)	acts upstream of or within	inferred from genetic interaction	double mutant analysis	Rodríguez-Celma et al., 2019
AT1G20110	FYVE-DOMAIN PROTEIN 1 (FYVE1)	Encodes a protein that is localized to the peripheral membrane of late endosomal compartments. Involved in the regulation of mulitivesicular/prevacuolar compartment protein sorting. Loss of function mutations are embryo lethal. Regulates IRT1-dependent metal transport and metal homeostasis. The mRNA is cell-to-cell mobile.	PIGMENT DEFECTIVE EMBRYO 330 (PDE330);FYVE DOMAIN PROTEIN REQUIRED FOR ENDOSOMAL SORTING 1 (FREE1);FYVE-DOMAIN PROTEIN 1 (FYVE1)	acts upstream of or within	inferred from mutant phenotype	analysis of physiological response	Barberon et al., 2014
AT1G21140	VACUOLAR IRON TRANSPORTER-LIKE 1 (VTL1)	The gene encodes nodulin-like1 whose transcript abundance was repressed under conditions of Fe-deficient growth.	VACUOLAR IRON TRANSPORTER-LIKE 1 (VTL1); (ATVTL1)	involved in	inferred from direct assay	none	Gollhofer et al., 2014
AT1G27320	HISTIDINE KINASE 3 (HK3)	Encodes a histidine kinases, a cytokinin receptor that controls cytokinin-mediated leaf longevity through a specific phosphorylation of the response regulator, ARR2. The mRNA is cell-to-cell mobile.	HISTIDINE KINASE 3 (AHK3);HISTIDINE KINASE 3 (HK3);REPRESSOR OF CYTOKININ DEFICIENCY 3 (ROCK3)	involved in	inferred from mutant phenotype	none	Séguéla et al., 2008
AT1G47395	FE-UPTAKE-INDUCING PEPTIDE2 (FEP2)	Involved in regulation of iron deficiency response genes.	FE-UPTAKE-INDUCING PEPTIDE2 (FEP2);IRONMAN 2 (IMA2)	acts upstream of or within	inferred from genetic interaction	'Traditional' genetic interactions (e.g.suppressors, synthetic lethals)	Hirayama et al., 2018
AT1G47400	FE-UPTAKE-INDUCING PEPTIDE3 (FEP3)	Involved in regulation of iron deficiency response genes. Overexpression results in hyperaccumulation of Fe and Mn.	FE-UPTAKE-INDUCING PEPTIDE3 (FEP3);IRONMAN 1 (IMA1)	acts upstream of or within	inferred from genetic interaction	'Traditional' genetic interactions (e.g.suppressors, synthetic lethals)	Grillet et al., 2018
AT1G47401	IRONMAN8 (IMA8)	Member of a family of peptides involved in iron transport. Identified based on sequence homology with RNAseq support. Coordinates on TAIR9 assembly are Chr1:17,387,997-17,388,188 . Peptide sequence is :MFSLSEFVFRIYDHISESCVGGDTTSYDKEIKYRQAAYAEIGDQNEDDIYDYAPAAGVHPSYE	IRONMAN8 (IMA8)	acts upstream of or within	inferred from genetic interaction	'Traditional' genetic interactions (e.g.suppressors, synthetic lethals)	Grillet et al., 2018
AT1G51070	BASIC HELIX-LOOP-HELIX 115 (bHLH115)	bHLH115 is a basic helix loop helix protein of the IVc subgroup that plays a role in iron homeostasis. It interacts with related family members and targets PYE and other genes involved in response to Fe.	BASIC HELIX-LOOP-HELIX 115 (bHLH115)	acts upstream of or within	inferred from mutant phenotype	analysis of visible trait	Liang et al., 2017
AT1G56160	MYB DOMAIN PROTEIN 72 (MYB72)	Encodes a member of the R2R3 transcription factor gene family that is involved in mediating induced systemic resistance. Genetic analysis of loss of function mutants and overexpressor lines indicates MYB72 is necessary but not sufficient for ISR.Interacts in vivo with EIL3.	ARABIDOPSIS THALIANA MYB DOMAIN PROTEIN 72 (ATMYB72);MYB DOMAIN PROTEIN 72 (MYB72)	involved in	inferred from expression pattern	none	Palmer et al., 2013
AT1G58340	(ZF14)	Encodes a plant MATE (multidrug and toxic compound extrusion) transporter that is localized to the Golgi complex and small organelles and is involved in determining the rate of organ initiation. It is also involved in iron homeostasis when plants are under osmotic stress.	(ZF14);ZRIZI (ZRZ);BUSH-AND-CHLOROTIC-DWARF 1 (BCD1);ARABIDOPSIS ABNORMAL SHOOT4 (ABS4)	acts upstream of or within	inferred from genetic interaction	Functional complementation in heterologous system	Seo et al., 2012
AT1G60960	IRON REGULATED TRANSPORTER 3 (IRT3)	Encodes a plasma membrane localized zinc/iron transporter.	IRON REGULATED TRANSPORTER 3 (ATIRT3);IRON REGULATED TRANSPORTER 3 (IRT3)	acts upstream of or within	inferred from mutant phenotype	biochemical/chemical analysis	Lin et al., 2009
AT1G66590	CYTOCHROME C OXIDASE 19-1 (COX19-1)	Mitochondrial copper chaperone which influences copper and iron homeostasis.	CYTOCHROME C OXIDASE 19-1 (COX19-1);A. THALIANA CYTOCHROME C OXIDASE 19-1 (ATCOX19-1);CYTOCHROME C OXIDASE 19 (COX19)	acts upstream of or within	inferred from mutant phenotype	RNAi experiments	Garcia et al., 2019
AT1G70460	PROLINE-RICH EXTENSIN-LIKE RECEPTOR KINASE 13 (PERK13)	Encodes a member of the proline-rich extensin-like receptor kinase (PERK) family. This family consists of 15 predicted receptor kinases (PMID: 15653807); modulates phosphate deficiency-induced root hair elongation.	ROOT HAIR SPECIFIC 10 (RHS10);PROLINE-RICH EXTENSIN-LIKE RECEPTOR KINASE 13 (PERK13);PROLINE-RICH EXTENSIN-LIKE RECEPTOR KINASE 13 (AtPERK13)	involved in	inferred from expression pattern	Transcript levels (e.g. RT-PCR)	Xue et al., 2021
AT1G70610	ATP-BINDING CASSETTE B26 (ABCB26)	member of TAP subfamily	TRANSPORTER ASSOCIATED WITH ANTIGEN PROCESSING PROTEIN 1 (ATTAP1);TRANSPORTER ASSOCIATED WITH ANTIGEN PROCESSING PROTEIN 1 (TAP1);ATP-BINDING CASSETTE B26 (ABCB26)	acts upstream of or within	inferred from electronic annotation	traceable computational prediction	Depuydt & Vandepoele, 2021
AT1G74770	BRUTUS LIKE 1 (BTSL1)	zinc ion binding protein;(source:Araport11)	BRUTUS LIKE 1 (BTSL1)	acts upstream of or within	inferred from genetic interaction	double mutant analysis	Rodríguez-Celma et al., 2019
AT1G76800	VACUOLAR IRON TRANSPORTER-LIKE 2 (VTL2)	The gene encodes nodulin-like2 whose transcript abundance was repressed under conditions of Fe-deficient growth.	VACUOLAR IRON TRANSPORTER-LIKE 2 (VTL2); (ATVTL2)	involved in	inferred from direct assay	none	Gollhofer et al., 2014
AT1G78830	(MNB1)	In combination with MYB4, MAN3, and Mannose part of signaling cascade which regulates cadmium tolerance. Mannose is able to bind to the GNA-related domain of MNB1; mannose binding to the GNA-related domain of MNB1 is required for MAN3-mediated Cd tolerance.Involved in Fe deficiency response via modulation of ROS accumulation.	CURCULIN-LIKE LECTIN FAMILY PROTEIN (CCLP); (MNB1)	acts upstream of or within	inferred from mutant phenotype	analysis of physiological response	Song et al., 2022
AT1G78870	UBIQUITIN-CONJUGATING ENZYME 35 (UBC35)	UBC35/UBC13A encodes a protein that may play a role in DNA damage responses and error-free post-replicative DNA repair by participating in lysine-63-based polyubiquitination reactions. UBC35/UBC13A can form diubiquitin and triubiquitin chains in combination with MMZ1,2,3,4/(UEV1A,B,C,D) in vitro. It can also functionally complement an mms2 ubc13 mutation in budding yeast by increasing the double …	UBIQUITIN CONJUGATING ENZYME 13A (UBC13A);UBIQUITIN-CONJUGATING ENZYME 35 (UBC35)	acts upstream of or within	inferred from mutant phenotype	analysis of physiological response	Li & Schmidt, 2010
AT1G80830	NATURAL RESISTANCE-ASSOCIATED MACROPHAGE PROTEIN 1 (NRAMP1)	Thought to be involved in iron homeostasis. Induced in leaves in response to iron deficiency. Transgenic plants accumulate toxic levels of iron. Gene complements yeast iron uptake mutants.	NATURAL RESISTANCE-ASSOCIATED MACROPHAGE PROTEIN 1 (NRAMP1); (PMIT1); (ATNRAMP1)	acts upstream of or within	inferred from genetic interaction	Functional complementation in heterologous system	Curie et al., 2000
AT2G00920	IRONMAN 7 (IMA7)	Member of conserved family of peptides involved in Fe uptake and homeostasis.	IRONMAN 7 (IMA7)	acts upstream of or within	inferred from genetic interaction	'Traditional' genetic interactions (e.g.suppressors, synthetic lethals)	Grillet et al., 2018
AT2G01770	VACUOLAR IRON TRANSPORTER 1 (VIT1)	Encodes an iron transporter required for iron sequestration into vacuoles. Expressed in developing embryo and seed. Localized in the vacuolar membrane.	VACUOLAR IRON TRANSPORTER 1 (VIT1); (ATVIT1)	involved in	inferred from genetic interaction	Functional complementation in heterologous system	Roschzttardtz et al., 2009
AT2G07681	ATP-BINDING CASSETTE I4 (ABCI4)	Cytochrome C assembly protein;(source:Araport11)	ATP-BINDING CASSETTE I4 (ABCI4)	involved in	inferred from electronic annotation	none	GO_REF:0000002:Gene Ontology annotation through association of InterPro records with GO terms
AT2G07768	Cytochrome C assembly protein;(source:Araport11)	Cytochrome C assembly protein;(source:Araport11)		involved in	inferred from electronic annotation	none	GO_REF:0000002:Gene Ontology annotation through association of InterPro records with GO terms
AT2G23150	NATURAL RESISTANCE-ASSOCIATED MACROPHAGE PROTEIN 3 (NRAMP3)	Encodes a member of the Nramp2 metal transporter family; like its homolog Atnramp4, localized in vacuolar membrane. Seedlings of double mutant, atnramp3-1 atnramp4-1, were arrested at early germination.	NATURAL RESISTANCE-ASSOCIATED MACROPHAGE PROTEIN 3 (NRAMP3); (ATNRAMP3)	acts upstream of or within	inferred from mutant phenotype	biochemical/chemical analysis	Roschzttardtz et al., 2009
AT2G28160	FER-LIKE IRON DEFICIENCY INDUCED TRANSCRIPTION FACTOR (FIT)	Encodes a putative transcription factor that regulates iron uptake responses. mRNA is detected in the outer cell layers of the root and accumulates in response to iron deficiency. The expression of many iron-regulated genes is dependent on FIT1. It specifically regulates FRO2 at the level of mRNA accumulation and IRT1 at the level of protein accumulation.Similar to FER in tomato and is a regulato…	FE-DEFICIENCY INDUCED TRANSCRIPTION FACTOR 1 (FIT1);BASIC HELIX-LOOP-HELIX PROTEIN 29 (ATBHLH029);FER-LIKE REGULATOR OF IRON UPTAKE (FRU);BASIC HELIX-LOOP-HELIX PROTEIN 29 (BHLH029);BASIC HELIX-LOOP-HELIX PROTEIN 29 (ATBHLH29);ARABIDOPSIS FE-DEFICIENCY INDUCED TRANSCRIPTION FACTOR 1 (ATFIT1);FER-LIKE IRON DEFICIENCY INDUCED TRANSCRIPTION FACTOR (FIT)	acts upstream of or within	inferred from mutant phenotype	analysis of physiological response	Colengelo & Guerinot, 2004
AT2G28190	COPPER/ZINC SUPEROXIDE DISMUTASE 2 (CSD2)	Encodes a chloroplastic copper/zinc superoxide dismutase CSD2 that can detoxify superoxide radicals. Its expression is affected by miR398-directed mRNA cleavage. Activation depends totally on CCS. Overexpression of a miR398-resistant form of CSD2 leads to more dramatic improvements in stress (hight light, Cu2+ and methyl viologen) tolerance than overexpression of wild-type CSD2. The mRNA is cell-…	COPPER/ZINC SUPEROXIDE DISMUTASE 2 (CSD2);COPPER/ZINC SUPEROXIDE DISMUTASE 2 (CZSOD2);SUPEROXIDE DISMUTASE 2 (SOD2); (ATSOD2)	acts upstream of or within	inferred from expression pattern	Transcript levels (e.g. Northerns)	Sunkar et al., 2006
AT2G30160	MITOCHONDRIAL IRON TRANSPORTER 1 (MIT1)	Mitochondrial iron transport protein. Member of the substrate carrier family (MCF) of protein transporters.	MITOCHONDRIAL IRON TRANSPORTER 1 (MIT1)	acts upstream of or within	inferred from genetic interaction	double mutant analysis	Jain et al., 2019
AT2G30766	FE-UPTAKE-INDUCING PEPTIDE1 (FEP1)	Functions in iron homeostasis, activates iron deficiency response genes such as bHLH38, bHLH39, IRT1, and FRO2.	FE-UPTAKE-INDUCING PEPTIDE1 (FEP1);IRONMAN 3 (IMA3)	acts upstream of or within	inferred from genetic interaction	'Traditional' genetic interactions (e.g.suppressors, synthetic lethals)	Grillet et al., 2018
AT2G38460	IRON REGULATED 1 (IREG1)	Encodes IRON REGULATED1 (IREG1/FPN1), one of the Arabidopsis orthologs (AT2G38460/IREG1/FPN1 and AT5G03570/IREG2/FPN2) the iron efflux transporter ferroportin (FPN) identified in animals.	ARABIDOPSIS THALIANA IRON-REGULATED PROTEIN 1 (ATIREG1);IRON REGULATED 1 (IREG1);FERROPORTIN 1 (FPN1)	involved in	Inferred from Biological aspect of Ancestor	none	Morrissey et al., 2009
AT2G40300	FERRITIN 4 (FER4)	Encodes FERRITIN 4, AtFER4. Ferritins are a class of 24-mer multi-meric proteins found in all kingdoms of life. Function as the main iron store in mammals. Evidence suggests that Arabidopsis ferritins are essential to protect cells against oxidative damage, but they do not constitute the major iron pool. Localize to mitochondria. Knock out mutants are not sensitive to abiotic stress.	FERRITIN 4 (ATFER4);FERRITIN 4 (FER4)	acts upstream of or within	inferred from genetic interaction	triple mutant analysis	Petit et al., 2001
AT2G41240	BASIC HELIX-LOOP-HELIX PROTEIN 100 (BHLH100)	Encodes a member of the basic helix-loop-helix transcription factor family protein. Functions as a key regulator of iron-deficiency responses independent of the master regulator FIT. Likely regulates genes involved in the distribution of iron within the plant. Phosphatidylinositol 4-phosphate 5-kinase (PIP5K) enzyme family member.	BASIC HELIX-LOOP-HELIX PROTEIN 100 (BHLH100)	acts upstream of or within	inferred from expression pattern	Transcript levels (e.g. RT-PCR)	Wang et al., 2007
AT2G47600	MAGNESIUM/PROTON EXCHANGER (MHX)	Encodes a magnesium/proton exchanger, member of putative Na+/Ca2+ antiporter gene family	MAGNESIUM/PROTON EXCHANGER (MHX); (ATMHX1);MAGNESIUM/PROTON EXCHANGER 1 (MHX1);MAGNESIUM/PROTON EXCHANGER (ATMHX)	acts upstream of or within	inferred from genetic interaction	Functional complementation in heterologous system	Shaul et al., 1999
AT3G01020	ISCU-LIKE 2 (ISU2)	Encodes a mitochondrial protein similar to E.coli IscU. In bacteria, IscU is a scaffold protein accepting sulfur and iron to build a transient Fe-S cluster,which is subsequently transferred to a target apoprotein.	ISCU-LIKE 2 (ISU2);ISCU-LIKE 2 (ATISU2)	involved in	Inferred from Biological aspect of Ancestor	none	Léon et al., 2005
AT3G07700	SALT-INDUCED ABC1 KINASE 1 (SIA1)	ABC1K7 is a member of an atypical protein kinase family that is induced by salt stress. Loss of function mutations affect the metabolic profile of chloroplast lipids. It appears to function along with ABC1K8 in mediating lipid membrane changes in response to stress.	SALT-INDUCED ABC1 KINASE 1 (SIA1); (ATSIA1); (ABC1K7)	involved in	inferred from expression pattern	none	Manara et al., 2013
AT3G08040	FERRIC REDUCTASE DEFECTIVE 3 (FRD3)	Encodes a member of the MATE (multidrug and toxin efflux family), expressed in roots but not shoots. Mutants accumulate excess iron, manganese and zinc, and express root Fe(III) chelatase activity even under iron sufficiency conditions. FRD3 is likely to function in root xylem loading of an iron chelator or other factor necessary for efficient iron uptake out of the xylem or apoplastic space and …	FERRIC REDUCTASE DEFECTIVE 3 (FRD3);MANGANESE ACCUMULATOR 1 (MAN1); (ATFRD3)	involved in	inferred from mutant phenotype	none	Hoehenwarter et al., 2016
AT3G11050	FERRITIN 2 (FER2)	ferritin 2;(source:Araport11)	FERRITIN 2 (ATFER2);FERRITIN 2 (FER2)	involved in	inferred from electronic annotation	none	GO_REF:0000002:Gene Ontology annotation through association of InterPro records with GO terms
AT3G12820	MYB DOMAIN PROTEIN 10 (MYB10)	Member of the R2R3 factor gene family.	MYB DOMAIN PROTEIN 10 (AtMYB10);MYB DOMAIN PROTEIN 10 (MYB10)	involved in	inferred from expression pattern	none	Palmer et al., 2013
AT3G12900	SCOPOLETIN 8- HYDROXYLASE (S8H)	S8H hydroxylates scopoletin to generate fraxetin (8-hydroxyscopoletin). Fraxetin and its oxidized analog sideretin (5-hydroxyfraxetin) are catecholic coumarins secreted into the rhizosphere under conditions of low iron availability and help mobilize this nutrient from insoluble iron(III) pools in the soil.S8H hydroxylates scopoletin to generate fraxetin (8-hydroxyscopoletin). Fraxetin and its oxi…	SCOPOLETIN 8- HYDROXYLASE (S8H)	acts upstream of or within	inferred from expression pattern	Transcript levels (e.g. RT-PCR)	Rajniak et al., 2018
AT3G13440	NON-RESPONSE TO FE-DEFICIENCY1 (NRF1)	Encodes a HemK class glutamine&#8208;methyltransferase that is involved in the termination of translation and essential for iron homeostasis.	NON-RESPONSE TO FE-DEFICIENCY1 (NRF1)	acts upstream of or within	inferred from mutant phenotype	analysis of physiological response	Kailasam et al., 2020
AT3G13610	(F6'H1)	Encodes a Fe(II)- and 2-oxoglutarate-dependent dioxygenase family gene F6'H1. Mutations in this gene compromise iron uptake and the production of fluorescent phenolics involved in Fe uptake. The mRNA is cell-to-cell mobile.	(F6'H1)	involved in	inferred from mutant phenotype	none	Rodríguez-Celma et al., 2013
AT3G18290	BRUTUS (BTS)	Encodes BRUTUS (BTS), a putative E3 ligase protein with metal ion binding and DNA binding domains, which negatively regulates the response to iron deficiency. The mRNA is cell-to-cell mobile.	EMBRYO DEFECTIVE 2454 (EMB2454);BRUTUS (BTS)	involved in	inferred from mutant phenotype	none	Selote et al., 2014
AT3G19860	BASIC HELIX-LOOP-HELIX 121 (bHLH121)	A basic helix?loop?helix (bHLH) transcription factor which acts as an essential part of the iron deficiency signaling pathway. The phosphorylated form of URI accumulates under Fe deficiency, forms heterodimers with subgroup IVc proteins, and induces transcription of bHLH38/39/100/101. These transcription factors in turn heterodimerize with FIT and drive the transcription of IRT1 and FRO2 to incre…	BASIC HELIX-LOOP-HELIX 121 (bHLH121);R UPSTREAM REGULATOR OF IRT1 (URI)	#N/A	#N/A	0	Gao et al., 2020
AT3G25190	VACUOLAR IRON TRANSPORTER-LIKE 5 (VTL5)	The gene encodes nodulin-like21 whose transcript abundance was repressed under conditions of Fe-deficient growth.	(ATVTL5);VACUOLAR IRON TRANSPORTER-LIKE 5 (VTL5)	involved in	inferred from direct assay	none	Gollhofer et al., 2011
AT3G27020	YELLOW STRIPE LIKE 6 (YSL6)	Arabidopsis thaliana metal-nicotianamine transporter YSL6	YELLOW STRIPE LIKE 6 (YSL6); (ATYSL6)	acts upstream of or within	inferred from genetic interaction	double mutant analysis	Divol et al., 2013
AT3G43630	The gene encodes nodulin-like3 whose transcript abundance was repressed under conditions of Fe-deficient growth.	The gene encodes nodulin-like3 whose transcript abundance was repressed under conditions of Fe-deficient growth.		involved in	Inferred from Biological aspect of Ancestor	none	Gollhofer et al., 2011
AT3G43660	The gene encodes a putative nodulin-like21 protein.	The gene encodes a putative nodulin-like21 protein.		involved in	Inferred from Biological aspect of Ancestor	none	Gaudet P; Livstone M; Thomas P; The Reference Genome Project 2010
AT3G47640	POPEYE (PYE)	Encodes POPEYE (PYE), a bHLH transcription factor regulating response to iron deficiency in Arabidopsis roots.	POPEYE (PYE)	acts upstream of or within	inferred from mutant phenotype	analysis of physiological response	Long et al., 2010
AT3G53480	ATP-BINDING CASSETTE G37 (ABCG37)	Negative regulator of auxin polar transport inhibitors. ABCG37 regulates auxin distribution and homeostasis in roots by excluding IBA from the root apex, but does not act directly in basipetal transport. ABCG37 and ABCG36 act redundantly at outermost root plasma membranes and, transport IBA out of the cells. Also involved in root transmembrane secretion of fluorescent phenolics involved in Fe upt…	PLEIOTROPIC DRUG RESISTANCE 9 (ATPDR9);ATP-BINDING CASSETTE G37 (ABCG37);POLAR AUXIN TRANSPORT INHIBITOR SENSITIVE 1 (PIS1);PLEIOTROPIC DRUG RESISTANCE 9 (PDR9)	involved in	inferred from mutant phenotype	none	Fourcroy et al., 2013
AT3G56090	FERRITIN 3 (FER3)	Encodes FERRITIN 3, AtFER3. Ferritins are a class of 24-mer multi-meric proteins found in all kingdoms of life. Function as the main iron store in mammals. Evidence suggests that Arabidopsis ferritins are essential to protect cells against oxidative damage, but they do not constitute the major iron pool.	FERRITIN 3 (ATFER3);FERRITIN 3 (FER3)	acts upstream of or within	inferred from genetic interaction	triple mutant analysis	Ravet et al., 2009
AT3G56970	BASIC HELIX-LOOP-HELIX 38 (BHLH38)	Encodes a member of the basic helix-loop-helix transcription factor family protein. bHLH IVc transcription factor repressed by bHLH11.	(BHLH038);OBP3-RESPONSIVE GENE 3 (ORG2);BASIC HELIX-LOOP-HELIX 38 (BHLH38)	acts upstream of or within	inferred from expression pattern	Transcript levels (e.g. RT-PCR)	Wang et al., 2013
AT3G56980	BASIC HELIX-LOOP-HELIX 39 (BHLH39)	Encodes a member of the basic helix-loop-helix transcription factor protein. bHLH IVc transcription factor repressed by bHLH11.	(BHLH039);OBP3-RESPONSIVE GENE 3 (ORG3);BASIC HELIX-LOOP-HELIX 39 (BHLH39)	acts upstream of or within	inferred from expression pattern	Transcript levels (e.g. RT-PCR)	Wang et al., 2007
AT3G58060	(MTP8)	TP8 is a tonoplast localized member of CDF family of cation transporters. It functions in roots as an Mn transporter.MTP8 transports manganese into root vacuoles of iron-deficient plants and thereby prevents inhibition of iron deficiency-induced ferric chelate reductase by manganese. In seed embryos, MTP8 is responsible for manganese and iron enrichment in the subepidermal cell layer (particularl…	(MTP8)	acts upstream of or within	inferred from genetic interaction	Functional complementation in heterologous system	Eroglu et al., 2017
AT3G61010	Ferritin/ribonucleotide reductase-like family protein;(source:Araport11)	Ferritin/ribonucleotide reductase-like family protein;(source:Araport11)		involved in	Inferred from Biological aspect of Ancestor	none	Gaudet P; Livstone M; Thomas P; The Reference Genome Project 2010
AT4G03240	FRATAXIN HOMOLOG (FH)	Encodes AtFH, a frataxin homolog. Frataxin is required for the biogenesis of mitochondria in different organisms. AtFH knock-out mutants are lethal. Required for full activity of mitochondrial Fe-S proteins. Deficiency of AtFH induces oxidative stress.	(ATFH);FRATAXIN HOMOLOG (FH)	involved in	Inferred from Biological aspect of Ancestor	none	Turowski et al., 2015
AT4G03390	STRUBBELIG-RECEPTOR FAMILY 3 (SRF3)	Membrane localized putative receptor kinase involved in iron homeostasis and regulation of callose deposition.	STRUBBELIG-RECEPTOR FAMILY 3 (SRF3)	acts upstream of or within	inferred from mutant phenotype	analysis of visible trait	Platre et al., 2022
AT4G04080	ISCU-LIKE 3 (ISU3)	Encodes a mitochondrial protein similar to E.coli IscU. In bacteria, IscU is a scaffold protein accepting sulfur and iron to build a transient Fe-S cluster,which is subsequently transferred to a target apoprotein.	ISCU-LIKE 3 (ATISU3);ISCU-LIKE 3 (ISU3)	#N/A	#N/A	0	Léon et al., 2005
AT4G04770	ATP-BINDING CASSETTE I8 (ABCI8)	Encodes an iron-stimulated ATPase. A member of the NAP subfamily of ABC transporters. Involved in Fe-S cluster assembly. Similar to SufB. Involved in the regulation of iron homeostasis. Able to form homodimers. Interacts with AtNAP7 inside the chloroplast.	LONG AFTER FR (LAF6);ARABIDOPSIS THALIANA NUCLEOSOME ASSEMBLY PROTEIN 1 (ATNAP1);ATP BINDING CASSETTE PROTEIN 1 (ABC1);ATP-BINDING CASSETTE I8 (ABCI8);ATP BINDING CASSETTE PROTEIN 1 (ATABC1)	acts upstream of or within	inferred from direct assay	Enzyme assays	Xu et al., 2005
AT4G04950	MONOTHIOL GLUTAREDOXIN 17 (GRXS17)	Encodes a monothiol glutaredoxin that is a critical component involved in ROS accumulation, auxin signaling, and temperature-dependent postembryonic growth in plants. It has been shown to associate with the cytosolic Fe-S assembly (CIA) complex and contributes to, but is not essential for, the correct functioning of client Fe-S proteins in unchallenged conditions.	ARABIDOPSIS THALIANA MONOTHIOL GLUTAREDOXIN 17 (AtGRXS17);MONOTHIOL GLUTAREDOXIN 17 (GRXS17)	involved in	Inferred from Biological aspect of Ancestor	none	Gaudet P; Livstone M; Thomas P; The Reference Genome Project 2010
AT4G16370	OLIGOPEPTIDE TRANSPORTER (OPT3)	Encodes a phloem-specific iron transporter that is essential for systemic iron signaling and redistribution of iron and cadmium. It loads iron into the phloem, facilitates iron recirculation from the xylem to the phloem, and regulates both shoot-to-root iron signaling and iron redistribution from mature to developing tissues.	OLIGOPEPTIDE TRANSPORTER (ATOPT3);OLIGOPEPTIDE TRANSPORTER (OPT3); (OPT3)	acts upstream of or within	inferred from direct assay	transport assay	Zhai et al., 2014
AT4G19680	IRON REGULATED TRANSPORTER 2 (IRT2)	encodes an iron transporter whose expression is induced by iron and zinc deficiency. Gene is specifically expressed in the external cell layers of the root subapical zone.	IRON REGULATED TRANSPORTER 2 (IRT2)	acts upstream of or within	traceable author statement	none	Mäser et al., 2001
AT4G19690	IRON-REGULATED TRANSPORTER 1 (IRT1)	The gene encodes Fe2+ transporter protein. It is a member of the Zrt/Irt-like protein (ZIP) family of transporters. AtIRT1 has broad specificity for divalent heavy metals, mediating the transport of zinc, manganese, cobalt and cadmium under Fe-deficient conditions. IRT1 is monoubiquitinated to promote endocytic trafficking. The mRNA is cell-to-cell mobile.	IRON-REGULATED TRANSPORTER 1 (IRT1)	acts upstream of or within	traceable author statement	none	Mäser et al., 2001
AT4G20260	PLASMA-MEMBRANE ASSOCIATED CATION-BINDING PROTEIN 1 (PCAP1)	Encodes a Ca2+ and Cu2+ binding protein. N-terminal myristylation on glycine 2 appears to enable it to associate tightly with the plasma membrane. Recombinant PCaP1 interacts strongly with phosphatidylinositol 3,5-bisphosphate (PtdIns(3,5)P2) and PtdIns (3,4,5)P3, and weakly with PtdIns(3,5)P2 and PtdIns(4,5). It also interacts with calmodulin (CaM) in a calcium-dependent manner. CaM does not int…	MICROTUBULE-DESTABILIZING PROTEIN 25 (MDP25);PLASMA-MEMBRANE ASSOCIATED CATION-BINDING PROTEIN 1 (PCAP1);ARABIDOPSIS THALIANA PLASMA-MEMBRANE ASSOCIATED CATION-BINDING PROTEIN 1 (ATPCAP1)	involved in	inferred from expression pattern	none	Ide et al., 2007
AT4G22220	(ISU1)	Encodes a mitochondrial protein similar to E.coli IscU. In bacteria, IscU is a scaffold protein accepting sulfur and iron to build a transient Fe-S cluster,which is subsequently transferred to a target apoprotein.	(ATISU1); (ISU1)	involved in	Inferred from Biological aspect of Ancestor	none	Léon et al., 2005
AT4G24120	YELLOW STRIPE LIKE 1 (YSL1)	Member of a small family of oligopeptide transporters similar to the yellow stripe locus of maize (ZmYS1).	YELLOW STRIPE LIKE 1 (ATYSL1);YELLOW STRIPE LIKE 1 (YSL1)	involved in	Inferred from Biological aspect of Ancestor	none	Gaudet P; Livstone M; Thomas P; The Reference Genome Project 2010
AT4G26970	ACONITASE 2 (ACO2)	Encodes an aconitase that can catalyze the conversion of citrate to isocitrate through a cis-aconitate intermediate, indicating that it may participate in the TCA cycle and other primary metabolic pathways. The protein is believed to accumulate in the mitochondria and the cytosol. It affects CSD2 (At2g28190 - a superoxide dismutase) transcript levels and may play a role in the response to oxidati…	ACONITASE 2 (ACO2)	involved in	inferred from expression pattern	none	Arnaud et al., 2007
AT4G27850	Glycine-rich protein family;(source:Araport11)	Glycine-rich protein family;(source:Araport11)		involved in	Inferred from Biological aspect of Ancestor	none	Gaudet P; Livstone M; Thomas P; The Reference Genome Project 2010
AT4G27860	MEMBRANE OF ER BODY1 (MEB1)	vacuolar iron transporter (VIT) family protein;(source:Araport11)		involved in	Inferred from Biological aspect of Ancestor	none	Gaudet P; Livstone M; Thomas P; The Reference Genome Project 2010
AT4G27870	Vacuolar iron transporter (VIT) family protein;(source:Araport11)	Vacuolar iron transporter (VIT) family protein;(source:Araport11)		involved in	Inferred from Biological aspect of Ancestor	none	Gaudet P; Livstone M; Thomas P; The Reference Genome Project 2010
AT4G28620	ATP-BINDING CASSETTE B24 (ABCB24)	Half-molecule ABC transporter ATM2. Arabidopsis thaliana has three ATM genes, namely ATM1, ATM2 and ATM3. Only ATM3 has an important function for plant growth.	ARABIDOPSIS THALIANA ABC TRANSPORTER OF THE MITOCHONDRION 2 (ATATM2);ATP-BINDING CASSETTE B24 (ABCB24);ABC TRANSPORTER OF THE MITOCHONDRION 2 (ATM2)	involved in	Inferred from Biological aspect of Ancestor	none	Gaudet P; Livstone M; Thomas P; The Reference Genome Project 2010
AT4G28630	ATP-BINDING CASSETTE B23 (ABCB23)	Half-molecule ABC transporter ATM1. Arabidopsis thaliana has three ATM genes, namely ATM1, ATM2 and ATM3. Only ATM3 has an important function for plant growth.	ABC TRANSPORTER OF THE MITOCHONDRION 1 (ATM1);ATP-BINDING CASSETTE B23 (ABCB23); (ATATM1)	involved in	inferred from genetic interaction	none	Kushnir et al., 2001
AT4G31940	CYTOCHROME P450, FAMILY 82, SUBFAMILY C, POLYPEPTIDE 4 (CYP82C4)	The gene encodes a cytochrome P450 enzyme, CYP82C. It is involved in the early Fe deficiency response.CYP82C4 hydroxylates fraxetin to generate sideretin (5-hydroxyfraxetin). Fraxetin and sideretin are catecholic coumarins secreted into the rhizosphere under conditions of low iron availability and help mobilize this nutrient from insoluble iron(III) pools in the soil.The mRNA is cell-to-cell mobi…	CYTOCHROME P450, FAMILY 82, SUBFAMILY C, POLYPEPTIDE 4 (CYP82C4)	acts upstream of or within	inferred from expression pattern	Transcript levels (e.g. RT-PCR)	Murgia et al., 2011
AT4G33460	ATP-BINDING CASSETTE I10 (ABCI10)	Member of NAP subfamily. Putative component of chloroplast ECF/ABC-Transporter involved in metal homeostasis.	(ATNAP13);EMBRYO DEFECTIVE 2751 (EMB2751);ATP-BINDING CASSETTE I10 (ABCI10)	acts upstream of or within	inferred from mutant phenotype	biochemical/chemical analysis	Voithenberg et al., 2019
AT4G35830	ACONITASE 1 (ACO1)	Encodes an aconitase that can catalyze the conversion of citrate to isocitrate through a cis-aconitate intermediate, indicating that it may participate in the TCA cycle and other primary metabolic pathways. The protein is believed to accumulate in the mitochondria and the cytosol. It affects CSD2 (At2g28190 - a superoxide dismutase) transcript levels and may play a role in the response to oxidati…	(RTD3);ACONITASE 1 (ACO1)	involved in	inferred from expression pattern	none	Arnaud et al., 2007
AT4G36060	BHLH11	Negative TF that regulates Fe homeostasis; inhibits bHLH IVc proteins by recruiting the TOPLESS/TOPLESS-RELATED corepressors.		acts upstream of or within	inferred from expression pattern	Transcript levels (e.g. RT-PCR)	Li et al., 2022
AT4G37650	SHORT ROOT (SHR)	Involved in radial organization of the root and shoot axial organs. Essential for normal shoot gravitropism. The protein moves in a highly specific manner from the cells of the stele in which it is synthesized outward. Movement requires sequences within the GRAS and VHIID domains. SHORT-ROOT forms a network in combination with JACKDAW, BLUEJAY AND SCARECROW to regulate tissue patterning through a…	SHORT ROOT (SHR);ENDODERMAL-AMYLOPLAST LESS 1 (EAL1);SHOOT GRAVITROPISM 7 (SGR7); (EAL1)	acts upstream of or within	inferred from mutant phenotype	biochemical/chemical analysis	Roschzttardtz et al., 2009
AT4G39830	CUPREDOXIN SUPERFAMILY PROTEIN (AO)	role in the degradation of ascorbate to (mono)dehydroascorbate; putative ascorbate oxidase with ferroxidase activity, candidate for the regulation of apoplastic iron excess.	(MCO1);CUPREDOXIN SUPERFAMILY PROTEIN (AO)	involved in	inferred from direct assay	localization of GUS fusion protein	Brun et al., 2022
AT5G01600	FERRETIN 1 (FER1)	Encodes a ferretin protein that is targeted to the chloroplast. Member of a Ferritin gene family. Gene expression is induced in response to iron overload and by nitric oxide. Expression of the gene is downregulated in the presence of paraquat, an inducer of photoxidative stress.	FERRETIN 1 (FER1);ARABIDOPSIS THALIANA FERRETIN 1 (ATFER1)	acts upstream of or within	inferred from genetic interaction	triple mutant analysis	Ravet et al., 2009
AT5G03570	Encodes FPN2, a tonoplast localized nickel transport protein. FPN2 is one of the Arabidopsis orthologs (AT2G38460/IREG1/FPN1 and AT5G03570/IREG2/FPN2) the iron efflux transporter ferroportin (FPN) identified in animals.	Encodes FPN2, a tonoplast localized nickel transport protein. FPN2 is one of the Arabidopsis orthologs (AT2G38460/IREG1/FPN1 and AT5G03570/IREG2/FPN2) the iron efflux transporter ferroportin (FPN) identified in animals.		involved in	Inferred from Biological aspect of Ancestor	none	Morrissey et al., 2009
AT5G04150	(BHLH101)	Encodes a member of the basic helix-loop-helix transcription factor family protein. Functions as a key regulator of iron-deficiency responses independent of the master regulator FIT. Likely regulates genes involved in the distribution of iron within the plant.	(BHLH101)	acts upstream of or within	inferred from expression pattern	Transcript levels (e.g. RT-PCR)	Wang et al., 2007
AT5G05390	LACCASE 12 (LAC12)	putative laccase, a member of laccase family of genes (17 members in Arabidopsis); involved in copper-iron crosstalk, root-to-shoot iron partitioning.	LACCASE 12 (LAC12)	involved in	inferred from expression pattern	Transcript levels (e.g. RT-PCR)	Bernal & Krämer, 2021
AT5G06410	(HSCB)	HscB is a mitochondrial cochaperone involved in [Fe-S] cluster biosynthesis and iron homeostasis.	(HSCB)	acts upstream of or within	inferred from mutant phenotype	analysis of physiological response	Leaden et al., 2016
AT5G09830	HOMOLOG OF E.COLI BOLA 2 (BOLA2)	Encodes a cytosolic BolA protein. Plays a repressive role in the tolerance against excess iron and methyl viologen-induced oxidative stress.	BOLA3 (BOLA3);HOMOLOG OF E.COLI BOLA 2 (BOLA2)	involved in	Inferred from Biological aspect of Ancestor	none	Qin et al., 2015
AT5G14100	ATP-BINDING CASSETTE I11 (ABCI11)	Member of NAP subfamily. Putative component of chloroplast ECF/ABC-Transporter involved in metal homeostasis.	ATP-BINDING CASSETTE I11 (ABCI11);NON-INTRINSIC ABC PROTEIN 14 (NAP14);ARABIDOPSIS THALIANANON-INTRINSIC ABC PROTEIN 14 (ATNAP14)	acts upstream of or within	inferred from mutant phenotype	biochemical/chemical analysis	Voithenberg et al., 2019
AT5G19700	EARLY LEAF SENESCENCE 1 (ELS1)	Encodes a MATE transporter involved in leaf senescence and iron homeostasis.	EARLY LEAF SENESCENCE 1 (ELS1)	acts upstream of or within	inferred from mutant phenotype	Analysis of overexpression/ectopic expression phenotype	Wang et al., 2016
AT5G21105	(MCO3)	Putative ascorbate oxidase with ferroxidase activity, candidate for the regulation of apoplastic iron excess.	(MCO3)	involved in	inferred from direct assay	localization of GUS fusion protein	Brun et al., 2022
AT5G24290	MEMBRANE OF ER BODY 2 (MEB2)	Vacuolar iron transporter (VIT) family protein;(source:Araport11)	MEMBRANE OF ER BODY 2 (MEB2)	involved in	Inferred from Biological aspect of Ancestor	none	Gaudet P; Livstone M; Thomas P; The Reference Genome Project 2010
AT5G24380	YELLOW STRIPE LIKE 2 (YSL2)	closest Arabidopsis homolog of Zea maize metal-phytosiderophore/metal-nicotianamine transporter ZmYS1	YELLOW STRIPE LIKE 2 (YSL2);YELLOW STRIPE LIKE 2 (ATYSL2)	not involved in	inferred from direct assay	two-electrode voltage clamp technique	Schaaf et al., 2005
AT5G26820	IRON-REGULATED PROTEIN 3 (IREG3)	Mutations in MAR1 confer resistance, while MAR1 overexpression causes hypersensitivity to multiple aminoglycoside antibiotics. Localizes to the chloroplast envelope. MAR1 may act as a plastid transporter involved in cellular iron homeostasis. The mRNA is cell-to-cell mobile.	FERROPORTIN 3 (FPN3);MULTIPLE ANTIBIOTIC RESISTANCE 1 (MAR1); (RTS3);IRON REGULATED 3 (IREG3)	involved in	Inferred from Biological aspect of Ancestor	none	Conte et al., 2009
AT5G35750	HISTIDINE KINASE 2 (HK2)	Encodes histidine kinase AHK2.	HISTIDINE KINASE 2 (HK2);HISTIDINE KINASE 2 (AHK2)	involved in	inferred from mutant phenotype	none	Séguéla et al., 2008
AT5G36890	BETA GLUCOSIDASE 42 (BGLU42)	beta glucosidase 42;(source:Araport11)	BETA GLUCOSIDASE 42 (BGLU42)	involved in	inferred from mutant phenotype	none	Zamioudis et al., 2014
AT5G41000	YELLOW STRIPE LIKE 4 (YSL4)	Arabidopsis thaliana metal-nicotianamine transporter YSL4	(ATYSL4);YELLOW STRIPE LIKE 4 (YSL4)	acts upstream of or within	inferred from genetic interaction	double mutant analysis	Divol et al., 2013
AT5G42130	MITOFERRINLIKE1 (Mfl1)	Encodes a protein belonging to the mitochondrial carrier family and similar to animal mitoferrin but likely NOT to be located in the mitochondria, but rather in chloroplasts. It is likely to be involved in transporting iron into the chloroplast.	(AtMfl1);MITOFERRINLIKE1 (Mfl1)	acts upstream of or within	inferred from mutant phenotype	biochemical/chemical analysis	Tarantino et al., 2011
AT5G51720	NEET GROUP PROTEIN (NEET)	Encodes a protein with biochemical, structural, and biophysical characteristics of a NEET protein. It plays a key role in plant development, senescence, reactive oxygen homeostasis, and Fe metabolism.	(AT-NEET);NEET GROUP PROTEIN (NEET)	acts upstream of or within	inferred from mutant phenotype	biochemical/chemical analysis	Nechushtai et al., 2012
AT5G53550	YELLOW STRIPE LIKE 3 (YSL3)	YELLOW STRIPE like 3;(source:Araport11)	YELLOW STRIPE LIKE 3 (YSL3);YELLOW STRIPE LIKE 3 (ATYSL3)	involved in	Inferred from Biological aspect of Ancestor	none	Gaudet P; Livstone M; Thomas P; The Reference Genome Project 2010
AT5G58270	ATP-BINDING CASSETTE B25 (ABCB25)	Encodes a mitochondrial half-molecule ABC transporter, a member of ATM subfamily. Mutants are dwarfed, chlorotic plants with altered leaf morphology. ATM3 transcription is induced by Cd(II) or Pb(II). Involved in heavy metal resistance. Arabidopsis thaliana has three ATM genes, namely ATM1, ATM2 and ATM3. Only ATM3 has an important function for plant growth. Role in Moco biosynthesis.	STARIK 1 (STA1);ATP-BINDING CASSETTE B25 (ABCB25);ABC TRANSPORTER OF THE MITOCHONDRION 3 (ATM3);ARABIDOPSIS THALIANA ABC TRANSPORTER OF THE MITOCHONDRION 3 (ATATM3)	involved in	inferred from mutant phenotype	none	Kushnir et al., 2001
AT5G61430	NAC DOMAIN CONTAINING PROTEIN 100 (NAC100)	(NAC) domain transcription factor; regulated at both transcriptional and post-transcriptional levels under Fe-deficient conditions. Part of module with NFYA8, regulated by MIR164b.	NAC DOMAIN CONTAINING PROTEIN 100 (ANAC100); (ATNAC5);NAC DOMAIN CONTAINING PROTEIN 100 (NAC100); (NAC5)	involved in	inferred from direct assay	localization of GUS fusion protein	Du et al., 2022
AT5G64940	ABC2 HOMOLOG 13 (ATH13)	ABC1K8 is a member of an atypical protein kinase family that is induced by heavy metals. Loss of function mutations affect the metabolic profile of chloroplast lipids. It appears to function along with ABC1K7 in mediating lipid membrane changes in response to stress. The mRNA is cell-to-cell mobile.	ARABIDOPSIS THALIANA ABC2 HOMOLOG 13 (ATATH13); (ABC1K8);OXIDATIVE STRESS-RELATED ABC1-LIKE PROTEIN 1 (OSA1);ABC2 HOMOLOG 13 (ATH13);A. THALIANA OXIDATIVE STRESS-RELATED ABC1-LIKE PROTEIN 1 (ATOSA1)	involved in	inferred from expression pattern	none	Manara et al., 2013
AT5G67330	NATURAL RESISTANCE ASSOCIATED MACROPHAGE PROTEIN 4 (NRAMP4)	Encodes a member of the Nramp2 metal transporter family; like its homolog Atnramp3, localized in vacuolar membrane. Seedlings of double mutant, atnramp3-1 atnramp4-1, were arrested at early germination. The mRNA is cell-to-cell mobile.	ARABIDOPSIS THALIANA NATURAL RESISTANCE ASSOCIATED MACROPHAGE PROTEIN 4 (ATNRAMP4);NATURAL RESISTANCE ASSOCIATED MACROPHAGE PROTEIN 4 (NRAMP4)	acts upstream of or within	inferred from genetic interaction	double mutant analysis	Roschzttardtz et al., 2009
AT5G67370	CONSERVED IN THE GREEN LINEAGE AND DIATOMS 27 (CGLD27)	DUF1230 family protein (DUF1230);(source:Araport11)	CONSERVED IN THE GREEN LINEAGE AND DIATOMS 27 (CGLD27)	involved in	inferred from expression pattern	none	Rodríguez-Celma et al., 2013
ATMG00110	ATP-BINDING CASSETTE I2 (ABCI2)	Encodes a mitochondria-encoded cytochrome c biogenesis protein.	CYTOCHROME C BIOGENESIS 206 (CCB206);ATP-BINDING CASSETTE I2 (ABCI2)	acts upstream of or within	inferred from sequence or structural similarity	none	Itani et al., 1998
ATMG00830	CYTOCHROME C BIOGENESIS 382 (CCB382)	cytochrome c biogenesis orf382	CYTOCHROME C BIOGENESIS 382 (CCB382)	involved in	inferred from electronic annotation	none	GO_REF:0000002:Gene Ontology annotation through association of InterPro records with GO terms
ATMG00900	ATP-BINDING CASSETTE I3 (ABCI3)	cytochrome c biogenesis orf256	CYTOCHROME C BIOGENESIS 256 (CCB256);ATP-BINDING CASSETTE I3 (ABCI3)	involved in	inferred from electronic annotation	none	GO_REF:0000002:Gene Ontology annotation through association of InterPro records with GO terms

## Sheet: S2 - GO 0006826
Genes in GO term GO:0006826 (iron ion transport)
TAIR Accession	Locus	Gene Model	Gene Type	Description	Other Name(Type)	Keywords	Is full length cDNA
Gene:2016614	AT1G58340	AT1G58340.1	protein_coding	Encodes a plant MATE (multidrug and toxic compound extrusion) transporter that is localized to the Golgi complex and small organelles and is involved in determining the rate of organ initiation. It is also involved in iron homeostasis when plants are under osmotic stress.	ABS4
Gene:6532548101	AT1G60960	AT1G60960.2	protein_coding	Encodes a plasma membrane localized zinc/iron transporter.		extracellular region, LP.04 four leaves visible stage, LP.06 six leaves visible stage, carpel, cauline leaf, chloroplast, collective leaf structure, cotyledon, cultured plant cell, extracellular region, flower, flower pedicel, flowering stage, guard cell, hypocotyl, inflorescence meristem, iron ion transmembrane transporter activity, iron ion transport, leaf apex, mature plant embryo stage, metal…	true
Gene:2206010	AT1G60960	AT1G60960.1	protein_coding	Encodes a plasma membrane localized zinc/iron transporter.	ATIRT3
Gene:6532548100	AT1G60960	AT1G60960.3	protein_coding	Encodes a plasma membrane localized zinc/iron transporter.		chloroplast, LP.04 four leaves visible stage, LP.06 six leaves visible stage, carpel, cauline leaf, chloroplast, collective leaf structure, cotyledon, cultured plant cell, extracellular region, flower, flower pedicel, flowering stage, guard cell, hypocotyl, inflorescence meristem, iron ion transmembrane transporter activity, iron ion transport, leaf apex, mature plant embryo stage, metal ion tran…	true
Gene:6532562632	AT1G70610	AT1G70610.2	protein_coding	member of TAP subfamily		ABC-type transporter activity, ATP hydrolysis activity, ATPase-coupled transmembrane transporter activity, LP.02 two leaves visible stage, LP.04 four leaves visible stage, LP.06 six leaves visible stage, LP.08 eight leaves visible stage, LP.10 ten leaves visible stage, LP.12 twelve leaves visible stage, M germinated pollen stage, RNA metabolic process, carpel, cauline leaf, cellular response to l…	true
Gene:3689410	AT1G70610	AT1G70610.1	protein_coding	member of TAP subfamily	ABCB26
Gene:6532554982	AT2G38460	AT2G38460.5	protein_coding	Encodes IRON REGULATED1 (IREG1/FPN1), one of the Arabidopsis orthologs (AT2G38460/IREG1/FPN1 and AT5G03570/IREG2/FPN2) the iron efflux transporter ferroportin (FPN) identified in animals.		plasma membrane, LP.02 two leaves visible stage, LP.04 four leaves visible stage, LP.06 six leaves visible stage, LP.08 eight leaves visible stage, LP.10 ten leaves visible stage, LP.12 twelve leaves visible stage, carpel, cauline leaf, cobalt ion transport, collective leaf structure, cotyledon, flower, flower pedicel, flowering stage, guard cell, hypocotyl, inflorescence meristem, iron ion trans…	false
Gene:6532554980	AT2G38460	AT2G38460.7	protein_coding	Encodes IRON REGULATED1 (IREG1/FPN1), one of the Arabidopsis orthologs (AT2G38460/IREG1/FPN1 and AT5G03570/IREG2/FPN2) the iron efflux transporter ferroportin (FPN) identified in animals.		LP.02 two leaves visible stage, LP.04 four leaves visible stage, LP.06 six leaves visible stage, LP.08 eight leaves visible stage, LP.10 ten leaves visible stage, LP.12 twelve leaves visible stage, carpel, cauline leaf, cobalt ion transport, collective leaf structure, cotyledon, flower, flower pedicel, flowering stage, guard cell, hypocotyl, inflorescence meristem, iron ion transmembrane transpor…	false
Gene:6532553811	AT2G38460	AT2G38460.6	protein_coding	Encodes IRON REGULATED1 (IREG1/FPN1), one of the Arabidopsis orthologs (AT2G38460/IREG1/FPN1 and AT5G03570/IREG2/FPN2) the iron efflux transporter ferroportin (FPN) identified in animals.		LP.02 two leaves visible stage, LP.04 four leaves visible stage, LP.06 six leaves visible stage, LP.08 eight leaves visible stage, LP.10 ten leaves visible stage, LP.12 twelve leaves visible stage, carpel, cauline leaf, cobalt ion transport, collective leaf structure, cotyledon, flower, flower pedicel, flowering stage, guard cell, hypocotyl, inflorescence meristem, iron ion transmembrane transpor…	false
Gene:6532546882	AT2G38460	AT2G38460.2	protein_coding	Encodes IRON REGULATED1 (IREG1/FPN1), one of the Arabidopsis orthologs (AT2G38460/IREG1/FPN1 and AT5G03570/IREG2/FPN2) the iron efflux transporter ferroportin (FPN) identified in animals.		plasma membrane, LP.02 two leaves visible stage, LP.04 four leaves visible stage, LP.06 six leaves visible stage, LP.08 eight leaves visible stage, LP.10 ten leaves visible stage, LP.12 twelve leaves visible stage, carpel, cauline leaf, cobalt ion transport, collective leaf structure, cotyledon, flower, flower pedicel, flowering stage, guard cell, hypocotyl, inflorescence meristem, iron ion trans…	false
Gene:2057221	AT2G38460	AT2G38460.1	protein_coding	Encodes IRON REGULATED1 (IREG1/FPN1), one of the Arabidopsis orthologs (AT2G38460/IREG1/FPN1 and AT5G03570/IREG2/FPN2) the iron efflux transporter ferroportin (FPN) identified in animals.	ARABIDOPSIS THALIANA IRON-REGULATED PROTEIN 1
Gene:6532554981	AT2G38460	AT2G38460.4	protein_coding	Encodes IRON REGULATED1 (IREG1/FPN1), one of the Arabidopsis orthologs (AT2G38460/IREG1/FPN1 and AT5G03570/IREG2/FPN2) the iron efflux transporter ferroportin (FPN) identified in animals.		LP.02 two leaves visible stage, LP.04 four leaves visible stage, LP.06 six leaves visible stage, LP.08 eight leaves visible stage, LP.10 ten leaves visible stage, LP.12 twelve leaves visible stage, carpel, cauline leaf, cobalt ion transport, collective leaf structure, cotyledon, flower, flower pedicel, flowering stage, guard cell, hypocotyl, inflorescence meristem, iron ion transmembrane transpor…	false
Gene:6532546920	AT2G38460	AT2G38460.8	protein_coding	Encodes IRON REGULATED1 (IREG1/FPN1), one of the Arabidopsis orthologs (AT2G38460/IREG1/FPN1 and AT5G03570/IREG2/FPN2) the iron efflux transporter ferroportin (FPN) identified in animals.		LP.02 two leaves visible stage, LP.04 four leaves visible stage, LP.06 six leaves visible stage, LP.08 eight leaves visible stage, LP.10 ten leaves visible stage, LP.12 twelve leaves visible stage, carpel, cauline leaf, cobalt ion transport, collective leaf structure, cotyledon, flower, flower pedicel, flowering stage, guard cell, hypocotyl, inflorescence meristem, iron ion transmembrane transpor…	false
Gene:6532548171	AT2G38460	AT2G38460.3	protein_coding	Encodes IRON REGULATED1 (IREG1/FPN1), one of the Arabidopsis orthologs (AT2G38460/IREG1/FPN1 and AT5G03570/IREG2/FPN2) the iron efflux transporter ferroportin (FPN) identified in animals.		LP.02 two leaves visible stage, LP.04 four leaves visible stage, LP.06 six leaves visible stage, LP.08 eight leaves visible stage, LP.10 ten leaves visible stage, LP.12 twelve leaves visible stage, carpel, cauline leaf, cobalt ion transport, collective leaf structure, cotyledon, flower, flower pedicel, flowering stage, guard cell, hypocotyl, inflorescence meristem, iron ion transmembrane transpor…	false
Gene:3437394	AT2G40300	AT2G40300.1	protein_coding	Encodes FERRITIN 4, AtFER4. Ferritins are a class of 24-mer multi-meric proteins found in all kingdoms of life. Function as the main iron store in mammals. Evidence suggests that Arabidopsis ferritins are essential to protect cells against oxidative damage, but they do not constitute the major iron pool. Localize to mitochondria. Knock out mutants are not sensitive to abiotic stress.	ATFER4
Gene:2061950	AT2G47600	AT2G47600.1	protein_coding	Encodes a magnesium/proton exchanger, member of putative Na+/Ca2+ antiporter gene family	ATMHX
Gene:6532557525	AT2G47600	AT2G47600.UORF1-2	uORF	Derives_from AT2G47600
Gene:6532557524	AT2G47600	AT2G47600.UORF1-1	uORF	Derives_from AT2G47600
Gene:3700066	AT3G11050	AT3G11050.1	protein_coding	ferritin 2
Gene:2078480	AT3G56090	AT3G56090.1	protein_coding	Encodes FERRITIN 3, AtFER3. Ferritins are a class of 24-mer multi-meric proteins found in all kingdoms of life. Function as the main iron store in mammals. Evidence suggests that Arabidopsis ferritins are essential to protect cells against oxidative damage, but they do not constitute the major iron pool.	ATFER3
Gene:6532545743	AT3G58060	AT3G58060.2	protein_coding	TP8 is a tonoplast localized member of CDF family of cation transporters. It functions in roots as an Mn transporter.MTP8 transports manganese into root vacuoles of iron-deficient plants and thereby prevents inhibition of iron deficiency-induced ferric chelate reductase by manganese. In seed embryos, MTP8 is responsible for manganese and iron enrichment in the subepidermal cell layer (particularl…		nucleus, carpel, collective leaf structure, cotyledon, embryo hypocotyl, embryo leaf, flower, flowering stage, iron ion transport, manganese ion transmembrane transport, manganese ion transmembrane transporter activity, membrane, nucleus, petal, petal differentiation and expansion stage, plant sperm cell, plant-type vacuole membrane, root cortex, root epidermis, root hair, seed development, seed …	false
Gene:2095872	AT3G58060	AT3G58060.1	protein_coding	TP8 is a tonoplast localized member of CDF family of cation transporters. It functions in roots as an Mn transporter.MTP8 transports manganese into root vacuoles of iron-deficient plants and thereby prevents inhibition of iron deficiency-induced ferric chelate reductase by manganese. In seed embryos, MTP8 is responsible for manganese and iron enrichment in the subepidermal cell layer (particularl…	MTP8	nucleus, carpel, collective leaf structure, cotyledon, embryo hypocotyl, embryo leaf, flower, flowering stage, iron ion transport, manganese ion transmembrane transport, manganese ion transmembrane transporter activity, membrane, nucleus, petal, petal differentiation and expansion stage, plant sperm cell, plant-type vacuole membrane, root cortex, root epidermis, root hair, seed development, seed …	false
Gene:2133949	AT4G19680	AT4G19680.1	protein_coding	encodes an iron transporter whose expression is induced by iron and zinc deficiency. Gene is specifically expressed in the external cell layers of the root subapical zone.	ATIRT2
Gene:1009022161	AT4G19680	AT4G19680.2	protein_coding	encodes an iron transporter whose expression is induced by iron and zinc deficiency. Gene is specifically expressed in the external cell layers of the root subapical zone.	IRON REGULATED TRANSPORTER 2
Gene:1005027765	AT4G19690	AT4G19690.2	protein_coding	The gene encodes Fe2+ transporter protein. It is a member of the Zrt/Irt-like protein (ZIP) family of transporters. AtIRT1 has broad specificity for divalent heavy metals, mediating the transport of zinc, manganese, cobalt and cadmium under Fe-deficient conditions. IRT1 is monoubiquitinated to promote endocytic trafficking. The mRNA is cell-to-cell mobile.	IRON-REGULATED TRANSPORTER 1
Gene:2133964	AT4G19690	AT4G19690.1	protein_coding	The gene encodes Fe2+ transporter protein. It is a member of the Zrt/Irt-like protein (ZIP) family of transporters. AtIRT1 has broad specificity for divalent heavy metals, mediating the transport of zinc, manganese, cobalt and cadmium under Fe-deficient conditions. IRT1 is monoubiquitinated to promote endocytic trafficking. The mRNA is cell-to-cell mobile.	ARABIDOPSIS IRON-REGULATED TRANSPORTER 1
Gene:2149754	AT5G01600	AT5G01600.1	protein_coding	Encodes a ferretin protein that is targeted to the chloroplast. Member of a Ferritin gene family. Gene expression is induced in response to iron overload and by nitric oxide. Expression of the gene is downregulated in the presence of paraquat, an inducer of photoxidative stress.	ARABIDOPSIS THALIANA FERRETIN 1
Gene:6532554546	AT5G03570	AT5G03570.4	protein_coding	Encodes FPN2, a tonoplast localized nickel transport protein. FPN2 is one of the Arabidopsis orthologs (AT2G38460/IREG1/FPN1 and AT5G03570/IREG2/FPN2) the iron efflux transporter ferroportin (FPN) identified in animals.		LP.02 two leaves visible stage, LP.04 four leaves visible stage, LP.06 six leaves visible stage, LP.08 eight leaves visible stage, LP.10 ten leaves visible stage, LP.12 twelve leaves visible stage, M germinated pollen stage, carpel, cauline leaf, cellular response to iron ion starvation, cobalt ion transmembrane transporter activity, cobalt ion transport, collective leaf structure, cotyledon, det…	true
Gene:6532554549	AT5G03570	AT5G03570.3	protein_coding	Encodes FPN2, a tonoplast localized nickel transport protein. FPN2 is one of the Arabidopsis orthologs (AT2G38460/IREG1/FPN1 and AT5G03570/IREG2/FPN2) the iron efflux transporter ferroportin (FPN) identified in animals.		LP.02 two leaves visible stage, LP.04 four leaves visible stage, LP.06 six leaves visible stage, LP.08 eight leaves visible stage, LP.10 ten leaves visible stage, LP.12 twelve leaves visible stage, M germinated pollen stage, carpel, cauline leaf, cellular response to iron ion starvation, cobalt ion transmembrane transporter activity, cobalt ion transport, collective leaf structure, cotyledon, det…	true
Gene:2142648	AT5G03570	AT5G03570.1	protein_coding	Encodes FPN2, a tonoplast localized nickel transport protein. FPN2 is one of the Arabidopsis orthologs (AT2G38460/IREG1/FPN1 and AT5G03570/IREG2/FPN2) the iron efflux transporter ferroportin (FPN) identified in animals.	ARABIDOPSIS THALIANA IRON-REGULATED PROTEIN 2
Gene:6530297691	AT5G03570	AT5G03570.2	protein_coding	Encodes FPN2, a tonoplast localized nickel transport protein. FPN2 is one of the Arabidopsis orthologs (AT2G38460/IREG1/FPN1 and AT5G03570/IREG2/FPN2) the iron efflux transporter ferroportin (FPN) identified in animals.	IREG2
Gene:2152895	AT5G24380	AT5G24380.1	protein_coding	closest Arabidopsis homolog of Zea maize metal-phytosiderophore/metal-nicotianamine transporter ZmYS1	ATYSL2
Gene:2148522	AT5G26820	AT5G26820.1	protein_coding	Mutations in MAR1 confer resistance, while MAR1 overexpression causes hypersensitivity to multiple aminoglycoside antibiotics. Localizes to the chloroplast envelope. MAR1 may act as a plastid transporter involved in cellular iron homeostasis. The mRNA is cell-to-cell mobile.	FERROPORTIN 3
Gene:2165754	AT5G42130	AT5G42130.1	protein_coding	Encodes a protein belonging to the mitochondrial carrier family and similar to animal mitoferrin but likely NOT to be located in the mitochondria, but rather in chloroplasts. It is likely to be involved in transporting iron into the chloroplast.	ATMFL1

## Sheet: S3 - GO 0006879
Genes in GO term GO:0006879 (intracellular iron ion homeostasis)
TAIR Accession	Locus	Gene Model	Gene Type	Description	Other Name(Type)	Keywords	Is full length cDNA
Gene:2161182	AT5G58270	AT5G58270.1	protein_coding	Encodes a mitochondrial half-molecule ABC transporter, a member of ATM subfamily. Mutants are dwarfed, chlorotic plants with altered leaf morphology. ATM3 transcription is induced by Cd(II) or Pb(II). Involved in heavy metal resistance. Arabidopsis thaliana has three ATM genes, namely ATM1, ATM2 and ATM3. Only ATM3 has an important function for plant growth. Role in Moco biosynthesis.	ABC TRANSPORTER OF THE MITOCHONDRION 3
Gene:2138946	AT4G04770	AT4G04770.1	protein_coding	Encodes an iron-stimulated ATPase. A member of the NAP subfamily of ABC transporters. Involved in Fe-S cluster assembly. Similar to SufB. Involved in the regulation of iron homeostasis. Able to form homodimers. Interacts with AtNAP7 inside the chloroplast.	ABC1
Gene:3698346	AT3G08040	AT3G08040.1	protein_coding	Encodes a member of the MATE (multidrug and toxin efflux family), expressed in roots but not shoots. Mutants accumulate excess iron, manganese and zinc, and express root Fe(III) chelatase activity even under iron sufficiency conditions. FRD3 is likely to function in root xylem loading of an iron chelator or other factor necessary for efficient iron uptake out of the xylem or apoplastic space and …	ATFRD3
Gene:2139874	AT4G28630	AT4G28630.1	protein_coding	Half-molecule ABC transporter ATM1. Arabidopsis thaliana has three ATM genes, namely ATM1, ATM2 and ATM3. Only ATM3 has an important function for plant growth.	ABC TRANSPORTER OF THE MITOCHONDRION 1
Gene:2132089	AT4G22220	AT4G22220.1	protein_coding	Encodes a mitochondrial protein similar to E.coli IscU. In bacteria, IscU is a scaffold protein accepting sulfur and iron to build a transient Fe-S cluster,which is subsequently transferred to a target apoprotein.	ATISU1
Gene:2011265	AT1G18910	AT1G18910.1	protein_coding	E3 ubiquitin ligase that functions redundantly in the root with BTSL1 to negatively regulate iron uptake.	BRUTUS LIKE 2
Gene:2092215	AT3G19860	AT3G19860.1	protein_coding	A basic helix?loop?helix (bHLH) transcription factor which acts as an essential part of the iron deficiency signaling pathway. The phosphorylated form of URI accumulates under Fe deficiency, forms heterodimers with subgroup IVc proteins, and induces transcription of bHLH38/39/100/101. These transcription factors in turn heterodimerize with FIT and drive the transcription of IRT1 and FRO2 to incre…	BASIC HELIX-LOOP-HELIX 121
Gene:2102121	AT3G01020	AT3G01020.1	protein_coding	Encodes a mitochondrial protein similar to E.coli IscU. In bacteria, IscU is a scaffold protein accepting sulfur and iron to build a transient Fe-S cluster,which is subsequently transferred to a target apoprotein.	ATISU2
Gene:1005027765	AT4G19690	AT4G19690.2	protein_coding	The gene encodes Fe2+ transporter protein. It is a member of the Zrt/Irt-like protein (ZIP) family of transporters. AtIRT1 has broad specificity for divalent heavy metals, mediating the transport of zinc, manganese, cobalt and cadmium under Fe-deficient conditions. IRT1 is monoubiquitinated to promote endocytic trafficking. The mRNA is cell-to-cell mobile.	IRON-REGULATED TRANSPORTER 1
Gene:2148522	AT5G26820	AT5G26820.1	protein_coding	Mutations in MAR1 confer resistance, while MAR1 overexpression causes hypersensitivity to multiple aminoglycoside antibiotics. Localizes to the chloroplast envelope. MAR1 may act as a plastid transporter involved in cellular iron homeostasis. The mRNA is cell-to-cell mobile.	FERROPORTIN 3
Gene:6532560440	AT3G19860	AT3G19860.3	protein_coding	A basic helix?loop?helix (bHLH) transcription factor which acts as an essential part of the iron deficiency signaling pathway. The phosphorylated form of URI accumulates under Fe deficiency, forms heterodimers with subgroup IVc proteins, and induces transcription of bHLH38/39/100/101. These transcription factors in turn heterodimerize with FIT and drive the transcription of IRT1 and FRO2 to incre…	R UPSTREAM REGULATOR OF IRT1
Gene:5019474217	AT3G08040	AT3G08040.2	protein_coding	Encodes a member of the MATE (multidrug and toxin efflux family), expressed in roots but not shoots. Mutants accumulate excess iron, manganese and zinc, and express root Fe(III) chelatase activity even under iron sufficiency conditions. FRD3 is likely to function in root xylem loading of an iron chelator or other factor necessary for efficient iron uptake out of the xylem or apoplastic space and …	ATFRD3
Gene:2136611	AT4G04080	AT4G04080.1	protein_coding	Encodes a mitochondrial protein similar to E.coli IscU. In bacteria, IscU is a scaffold protein accepting sulfur and iron to build a transient Fe-S cluster,which is subsequently transferred to a target apoprotein.	ATISU3
Gene:2158241	AT5G67330	AT5G67330.1	protein_coding	Encodes a member of the Nramp2 metal transporter family
Gene:2030090	AT1G76800	AT1G76800.1	protein_coding	The gene encodes nodulin-like2 whose transcript abundance was repressed under conditions of Fe-deficient growth.	ATVTL2
Gene:2139869	AT4G28620	AT4G28620.1	protein_coding	Half-molecule ABC transporter ATM2. Arabidopsis thaliana has three ATM genes, namely ATM1, ATM2 and ATM3. Only ATM3 has an important function for plant growth.	ABC TRANSPORTER OF THE MITOCHONDRION 2
Gene:2199571	AT1G21140	AT1G21140.1	protein_coding	The gene encodes nodulin-like1 whose transcript abundance was repressed under conditions of Fe-deficient growth.	ATVTL1
Gene:2133964	AT4G19690	AT4G19690.1	protein_coding	The gene encodes Fe2+ transporter protein. It is a member of the Zrt/Irt-like protein (ZIP) family of transporters. AtIRT1 has broad specificity for divalent heavy metals, mediating the transport of zinc, manganese, cobalt and cadmium under Fe-deficient conditions. IRT1 is monoubiquitinated to promote endocytic trafficking. The mRNA is cell-to-cell mobile.	ARABIDOPSIS IRON-REGULATED TRANSPORTER 1
Gene:2090304	AT3G25190	AT3G25190.1	protein_coding	The gene encodes nodulin-like21 whose transcript abundance was repressed under conditions of Fe-deficient growth.	ATVTL5
Gene:6532549394	AT1G74770	AT1G74770.2	protein_coding	zinc ion binding protein
Gene:2135362	AT4G04950	AT4G04950.1	protein_coding	Encodes a monothiol glutaredoxin that is a critical component involved in ROS accumulation, auxin signaling, and temperature-dependent postembryonic growth in plants. It has been shown to associate with the cytosolic Fe-S assembly (CIA) complex and contributes to, but is not essential for, the correct functioning of client Fe-S proteins in unchallenged conditions.	ARABIDOPSIS THALIANA MONOTHIOL GLUTAREDOXIN 17
Gene:1009021827	AT3G19860	AT3G19860.2	protein_coding	A basic helix?loop?helix (bHLH) transcription factor which acts as an essential part of the iron deficiency signaling pathway. The phosphorylated form of URI accumulates under Fe deficiency, forms heterodimers with subgroup IVc proteins, and induces transcription of bHLH38/39/100/101. These transcription factors in turn heterodimerize with FIT and drive the transcription of IRT1 and FRO2 to incre…	BASIC HELIX-LOOP-HELIX 121
Gene:2027175	AT1G74770	AT1G74770.1	protein_coding	zinc ion binding protein
Gene:2065382	AT2G01770	AT2G01770.1	protein_coding	Encodes an iron transporter required for iron sequestration into vacuoles. Expressed in developing embryo and seed. Localized in the vacuolar membrane.	ATVIT1
Gene:2178142	AT5G09830	AT5G09830.1	protein_coding	Encodes a cytosolic BolA protein. Plays a repressive role in the tolerance against excess iron and methyl viologen-induced oxidative stress.	BOLA2
Gene:2125476	AT4G03240	AT4G03240.1	protein_coding	Encodes AtFH, a frataxin homolog. Frataxin is required for the biogenesis of mitochondria in different organisms. AtFH knock-out mutants are lethal. Required for full activity of mitochondrial Fe-S proteins. Deficiency of AtFH induces oxidative stress.	ATFH

## Sheet: S4 - GO 0006880
Genes in GO term GO:0006880 (intracellular sequestering of iron ion)
TAIR Accession	Locus	Gene Model	Gene Type	Description	Other Name(Type)	Keywords	Is full length cDNA
Gene:1005715895	AT5G24290	AT5G24290.2	protein_coding	Vacuolar iron transporter (VIT) family protein
Gene:3700066	AT3G11050	AT3G11050.1	protein_coding	ferritin 2
Gene:2137389	AT4G27870	AT4G27870.1	protein_coding	Vacuolar iron transporter (VIT) family protein
Gene:2137374	AT4G27860	AT4G27860.1	protein_coding	vacuolar iron transporter (VIT) family protein
Gene:6532561331	AT4G27860	AT4G27860.4	protein_coding	vacuolar iron transporter (VIT) family protein
Gene:2137369	AT4G27850	AT4G27850.1	protein_coding	Glycine-rich protein family
Gene:2078480	AT3G56090	AT3G56090.1	protein_coding	Encodes FERRITIN 3, AtFER3. Ferritins are a class of 24-mer multi-meric proteins found in all kingdoms of life. Function as the main iron store in mammals. Evidence suggests that Arabidopsis ferritins are essential to protect cells against oxidative damage, but they do not constitute the major iron pool.	ATFER3
Gene:6532561319	AT4G27870	AT4G27870.2	protein_coding	Vacuolar iron transporter (VIT) family protein
Gene:6530297293	AT3G61010	AT3G61010.2	protein_coding	Ferritin/ribonucleotide reductase-like family protein
Gene:6530297539	AT4G27860	AT4G27860.2	protein_coding	vacuolar iron transporter (VIT) family protein
Gene:2030090	AT1G76800	AT1G76800.1	protein_coding	The gene encodes nodulin-like2 whose transcript abundance was repressed under conditions of Fe-deficient growth.	ATVTL2
Gene:2090304	AT3G25190	AT3G25190.1	protein_coding	The gene encodes nodulin-like21 whose transcript abundance was repressed under conditions of Fe-deficient growth.	ATVTL5
Gene:2199571	AT1G21140	AT1G21140.1	protein_coding	The gene encodes nodulin-like1 whose transcript abundance was repressed under conditions of Fe-deficient growth.	ATVTL1
Gene:3698866	AT3G43630	AT3G43630.1	protein_coding	The gene encodes nodulin-like3 whose transcript abundance was repressed under conditions of Fe-deficient growth.		cotyledon, intracellular manganese ion homeostasis, intracellular sequestering of iron ion, iron ion transmembrane transporter activity, manganese ion transmembrane transporter activity, membrane, response to iron ion, vascular leaf, vascular leaf senescent stage	false
Gene:6532554854	AT3G61010	AT3G61010.3	protein_coding	Ferritin/ribonucleotide reductase-like family protein
Gene:2149754	AT5G01600	AT5G01600.1	protein_coding	Encodes a ferretin protein that is targeted to the chloroplast. Member of a Ferritin gene family. Gene expression is induced in response to iron overload and by nitric oxide. Expression of the gene is downregulated in the presence of paraquat, an inducer of photoxidative stress.	ARABIDOPSIS THALIANA FERRETIN 1
Gene:2080212	AT3G43660	AT3G43660.1	protein_coding	The gene encodes a putative nodulin-like21 protein.		intracellular manganese ion homeostasis, intracellular sequestering of iron ion, iron ion transmembrane transporter activity, manganese ion transmembrane transporter activity, membrane, plant sperm cell	true
Gene:2100951	AT3G61010	AT3G61010.1	protein_coding	Ferritin/ribonucleotide reductase-like family protein
Gene:2169803	AT5G24290	AT5G24290.1	protein_coding	Vacuolar iron transporter (VIT) family protein
Gene:3437394	AT2G40300	AT2G40300.1	protein_coding	Encodes FERRITIN 4, AtFER4. Ferritins are a class of 24-mer multi-meric proteins found in all kingdoms of life. Function as the main iron store in mammals. Evidence suggests that Arabidopsis ferritins are essential to protect cells against oxidative damage, but they do not constitute the major iron pool. Localize to mitochondria. Knock out mutants are not sensitive to abiotic stress.	ATFER4
Gene:2065382	AT2G01770	AT2G01770.1	protein_coding	Encodes an iron transporter required for iron sequestration into vacuoles. Expressed in developing embryo and seed. Localized in the vacuolar membrane.	ATVIT1
Gene:6532561335	AT4G27860	AT4G27860.3	protein_coding	vacuolar iron transporter (VIT) family protein

## Sheet: S5 - GO 0010039
Genes in GO term GO:0010039 (response to iron ion)
TAIR Accession	Locus	Gene Model	Gene Type	Description	Other Name(Type)	Keywords	Is full length cDNA
Gene:1005715652	AT1G16890	AT1G16890.2	protein_coding	UBC36/UBC13B encodes a protein that may play a role in DNA damage responses and error-free post-replicative DNA repair. It can bind to the MMZ/UEV1 proteins in vitro.	ATUBC36
Gene:3438565	AT4G31940	AT4G31940.1	protein_coding	The gene encodes a cytochrome P450 enzyme, CYP82C. It is involved in the early Fe deficiency response.CYP82C4 hydroxylates fraxetin to generate sideretin (5-hydroxyfraxetin). Fraxetin and sideretin are catecholic coumarins secreted into the rhizosphere under conditions of low iron availability and help mobilize this nutrient from insoluble iron(III) pools in the soil.The mRNA is cell-to-cell mobi…	CYP82C4
Gene:1009021348	AT1G13608	AT1G13608.1	protein_coding	Encodes a defensin-like (DEFL) family protein
Gene:2135168	AT4G36060	AT4G36060.1	protein_coding	Negative TF that regulates Fe homeostasis
Gene:6532558336	AT5G53550	AT5G53550.3	protein_coding	YELLOW STRIPE like 3
Gene:2011265	AT1G18910	AT1G18910.1	protein_coding	E3 ubiquitin ligase that functions redundantly in the root with BTSL1 to negatively regulate iron uptake.	BRUTUS LIKE 2
Gene:2046167	AT2G28190	AT2G28190.1	protein_coding	Encodes a chloroplastic copper/zinc superoxide dismutase CSD2 that can detoxify superoxide radicals. Its expression is affected by miR398-directed mRNA cleavage. Activation depends totally on CCS. Overexpression of a miR398-resistant form of CSD2 leads to more dramatic improvements in stress (hight light, Cu2+ and methyl viologen) tolerance than overexpression of wild-type CSD2. The mRNA is cell-…	ATSOD2
Gene:1009021409	AT1G13609	AT1G13609.1	protein_coding	Encodes a defensin-like (DEFL) family protein
Gene:6532558334	AT5G53550	AT5G53550.4	protein_coding	YELLOW STRIPE like 3
Gene:1005715286	AT1G78870	AT1G78870.2	protein_coding	UBC35/UBC13A encodes a protein that may play a role in DNA damage responses and error-free post-replicative DNA repair by participating in lysine-63-based polyubiquitination reactions. UBC35/UBC13A can form diubiquitin and triubiquitin chains in combination with MMZ1,2,3,4/(UEV1A,B,C,D) in vitro. It can also functionally complement an mms2 ubc13 mutation in budding yeast by increasing the double …	UBC13A
Gene:6532558333	AT5G53550	AT5G53550.6	protein_coding	YELLOW STRIPE like 3
Gene:6532547749	AT4G39830	AT4G39830.4	protein_coding	role in the degradation of ascorbate to (mono)dehydroascorbate
Gene:6532549266	AT1G78870	AT1G78870.4	protein_coding	UBC35/UBC13A encodes a protein that may play a role in DNA damage responses and error-free post-replicative DNA repair by participating in lysine-63-based polyubiquitination reactions. UBC35/UBC13A can form diubiquitin and triubiquitin chains in combination with MMZ1,2,3,4/(UEV1A,B,C,D) in vitro. It can also functionally complement an mms2 ubc13 mutation in budding yeast by increasing the double …		nucleus, L mature pollen stage, M germinated pollen stage, UBC13-MMS2 complex, cell-to-cell mobile RNA, chloroplast, cultured plant cell, guard cell, mitochondrion, nucleus, pollen, pollen tube cell, postreplication repair, protein K63-linked ubiquitination, protein binding, response to iron ion, root epidermal cell differentiation, rosette leaf, ubiquitin conjugating enzyme activity, ubiquitin-d…	true
Gene:6532555103	AT4G36060	AT4G36060.4	protein_coding	Negative TF that regulates Fe homeostasis
Gene:1009021322	AT1G13607	AT1G13607.1	protein_coding	Encodes a defensin-like (DEFL) family protein
Gene:6530298017	AT5G53550	AT5G53550.2	protein_coding	YELLOW STRIPE like 3
Gene:2078480	AT3G56090	AT3G56090.1	protein_coding	Encodes FERRITIN 3, AtFER3. Ferritins are a class of 24-mer multi-meric proteins found in all kingdoms of life. Function as the main iron store in mammals. Evidence suggests that Arabidopsis ferritins are essential to protect cells against oxidative damage, but they do not constitute the major iron pool.	ATFER3
Gene:1009021299	AT1G78870	AT1G78870.3	protein_coding	UBC35/UBC13A encodes a protein that may play a role in DNA damage responses and error-free post-replicative DNA repair by participating in lysine-63-based polyubiquitination reactions. UBC35/UBC13A can form diubiquitin and triubiquitin chains in combination with MMZ1,2,3,4/(UEV1A,B,C,D) in vitro. It can also functionally complement an mms2 ubc13 mutation in budding yeast by increasing the double …	UBC13A
Gene:6530297830	AT5G21105	AT5G21105.3	protein_coding	Putative ascorbate oxidase with ferroxidase activity, candidate for the regulation of apoplastic iron excess.	MCO3	extracellular region, L-ascorbate oxidase activity, LP.02 two leaves visible stage, LP.04 four leaves visible stage, LP.06 six leaves visible stage, LP.08 eight leaves visible stage, LP.10 ten leaves visible stage, LP.12 twelve leaves visible stage, apoplast, carpel, cauline leaf, collective leaf structure, copper ion binding, cotyledon, extracellular region, flower, flower pedicel, flowering sta…	true
Gene:6532558555	AT4G36060	AT4G36060.3	protein_coding	Negative TF that regulates Fe homeostasis
Gene:3711219	AT5G21105	AT5G21105.1	protein_coding	Putative ascorbate oxidase with ferroxidase activity, candidate for the regulation of apoplastic iron excess.	MCO3	plant-type cell wall, extracellular region, plasmodesma, L-ascorbate oxidase activity, LP.02 two leaves visible stage, LP.04 four leaves visible stage, LP.06 six leaves visible stage, LP.08 eight leaves visible stage, LP.10 ten leaves visible stage, LP.12 twelve leaves visible stage, apoplast, carpel, cauline leaf, collective leaf structure, copper ion binding, cotyledon, extracellular region, fl…	true
Gene:2030090	AT1G76800	AT1G76800.1	protein_coding	The gene encodes nodulin-like2 whose transcript abundance was repressed under conditions of Fe-deficient growth.	ATVTL2
Gene:6530296148	AT1G13609	AT1G13609.2	protein_coding	Encodes a defensin-like (DEFL) family protein
Gene:2158241	AT5G67330	AT5G67330.1	protein_coding	Encodes a member of the Nramp2 metal transporter family
Gene:6532545645	AT4G39830	AT4G39830.3	protein_coding	role in the degradation of ascorbate to (mono)dehydroascorbate
Gene:2037552	AT1G78870	AT1G78870.1	protein_coding	UBC35/UBC13A encodes a protein that may play a role in DNA damage responses and error-free post-replicative DNA repair by participating in lysine-63-based polyubiquitination reactions. UBC35/UBC13A can form diubiquitin and triubiquitin chains in combination with MMZ1,2,3,4/(UEV1A,B,C,D) in vitro. It can also functionally complement an mms2 ubc13 mutation in budding yeast by increasing the double …	UBC13A
Gene:3698866	AT3G43630	AT3G43630.1	protein_coding	The gene encodes nodulin-like3 whose transcript abundance was repressed under conditions of Fe-deficient growth.		cotyledon, intracellular manganese ion homeostasis, intracellular sequestering of iron ion, iron ion transmembrane transporter activity, manganese ion transmembrane transporter activity, membrane, response to iron ion, vascular leaf, vascular leaf senescent stage	false
Gene:2090304	AT3G25190	AT3G25190.1	protein_coding	The gene encodes nodulin-like21 whose transcript abundance was repressed under conditions of Fe-deficient growth.	ATVTL5
Gene:1005713960	AT4G36060	AT4G36060.2	protein_coding	Negative TF that regulates Fe homeostasis
Gene:2025594	AT1G08830	AT1G08830.1	protein_coding	Encodes a cytosolic copper/zinc superoxide dismutase CSD1 that can detoxify superoxide radicals. Its expression is affected by miR398-directed mRNA cleavage. Regulated by biotic and abiotic stress. Activation of CSD1 in the cytoplasm involves both a CCS-dependent and -independent pathway.	ATSOD1
Gene:2046197	AT2G28160	AT2G28160.1	protein_coding	Encodes a putative transcription factor that regulates iron uptake responses. mRNA is detected in the outer cell layers of the root and accumulates in response to iron deficiency. The expression of many iron-regulated genes is dependent on FIT1. It specifically regulates FRO2 at the level of mRNA accumulation and IRT1 at the level of protein accumulation.Similar to FER in tomato and is a regulato…	ARABIDOPSIS FE-DEFICIENCY INDUCED TRANSCRIPTION FACTOR 1
Gene:2149754	AT5G01600	AT5G01600.1	protein_coding	Encodes a ferretin protein that is targeted to the chloroplast. Member of a Ferritin gene family. Gene expression is induced in response to iron overload and by nitric oxide. Expression of the gene is downregulated in the presence of paraquat, an inducer of photoxidative stress.	ARABIDOPSIS THALIANA FERRETIN 1
Gene:2199571	AT1G21140	AT1G21140.1	protein_coding	The gene encodes nodulin-like1 whose transcript abundance was repressed under conditions of Fe-deficient growth.	ATVTL1
Gene:3434540	AT1G16890	AT1G16890.1	protein_coding	UBC36/UBC13B encodes a protein that may play a role in DNA damage responses and error-free post-replicative DNA repair. It can bind to the MMZ/UEV1 proteins in vitro.	ATUBC36
Gene:2134955	AT4G24120	AT4G24120.1	protein_coding	Member of a small family of oligopeptide transporters similar to the yellow stripe locus of maize (ZmYS1).	ATYSL1
Gene:6530296181	AT1G16890	AT1G16890.3	protein_coding	UBC36/UBC13B encodes a protein that may play a role in DNA damage responses and error-free post-replicative DNA repair. It can bind to the MMZ/UEV1 proteins in vitro.	ATUBC36
Gene:2152895	AT5G24380	AT5G24380.1	protein_coding	closest Arabidopsis homolog of Zea maize metal-phytosiderophore/metal-nicotianamine transporter ZmYS1	ATYSL2
Gene:6532554260	AT2G28160	AT2G28160.2	protein_coding	Encodes a putative transcription factor that regulates iron uptake responses. mRNA is detected in the outer cell layers of the root and accumulates in response to iron deficiency. The expression of many iron-regulated genes is dependent on FIT1. It specifically regulates FRO2 at the level of mRNA accumulation and IRT1 at the level of protein accumulation.Similar to FER in tomato and is a regulato…	FER-LIKE IRON DEFICIENCY INDUCED TRANSCRIPTION FACTOR
Gene:2168655	AT5G53550	AT5G53550.1	protein_coding	YELLOW STRIPE like 3
Gene:2090358	AT3G12900	AT3G12900.1	protein_coding	S8H hydroxylates scopoletin to generate fraxetin (8-hydroxyscopoletin). Fraxetin and its oxidized analog sideretin (5-hydroxyfraxetin) are catecholic coumarins secreted into the rhizosphere under conditions of low iron availability and help mobilize this nutrient from insoluble iron(III) pools in the soil.S8H hydroxylates scopoletin to generate fraxetin (8-hydroxyscopoletin). Fraxetin and its oxi…	S8H
Gene:6532545644	AT4G39830	AT4G39830.2	protein_coding	role in the degradation of ascorbate to (mono)dehydroascorbate
Gene:5019474504	AT5G21105	AT5G21105.2	protein_coding	Putative ascorbate oxidase with ferroxidase activity, candidate for the regulation of apoplastic iron excess.	MCO3	extracellular region, L-ascorbate oxidase activity, LP.02 two leaves visible stage, LP.04 four leaves visible stage, LP.06 six leaves visible stage, LP.08 eight leaves visible stage, LP.10 ten leaves visible stage, LP.12 twelve leaves visible stage, apoplast, carpel, cauline leaf, collective leaf structure, copper ion binding, cotyledon, extracellular region, flower, flower pedicel, flowering sta…	true
Gene:6532558335	AT5G53550	AT5G53550.5	protein_coding	YELLOW STRIPE like 3
Gene:3439960	AT4G39830	AT4G39830.1	protein_coding	role in the degradation of ascorbate to (mono)dehydroascorbate
Gene:3437394	AT2G40300	AT2G40300.1	protein_coding	Encodes FERRITIN 4, AtFER4. Ferritins are a class of 24-mer multi-meric proteins found in all kingdoms of life. Function as the main iron store in mammals. Evidence suggests that Arabidopsis ferritins are essential to protect cells against oxidative damage, but they do not constitute the major iron pool. Localize to mitochondria. Knock out mutants are not sensitive to abiotic stress.	ATFER4
Gene:2165754	AT5G42130	AT5G42130.1	protein_coding	Encodes a protein belonging to the mitochondrial carrier family and similar to animal mitoferrin but likely NOT to be located in the mitochondria, but rather in chloroplasts. It is likely to be involved in transporting iron into the chloroplast.	ATMFL1
Gene:2178142	AT5G09830	AT5G09830.1	protein_coding	Encodes a cytosolic BolA protein. Plays a repressive role in the tolerance against excess iron and methyl viologen-induced oxidative stress.	BOLA2
Gene:4010711703	AT1G08830	AT1G08830.2	protein_coding	Encodes a cytosolic copper/zinc superoxide dismutase CSD1 that can detoxify superoxide radicals. Its expression is affected by miR398-directed mRNA cleavage. Regulated by biotic and abiotic stress. Activation of CSD1 in the cytoplasm involves both a CCS-dependent and -independent pathway.	ATSOD1
	AT4G31940
	AT4G20260

## Sheet: S6 - GO 0010106
Genes in GO term GO:0010106 (cellular response to iron ion starvation )
TAIR Accession	Locus	Gene Model	Gene Type	Description	Other Name(Type)	Keywords	Is full length cDNA
Gene:3703017	AT3G56970	AT3G56970.1	protein_coding	Encodes a member of the basic helix-loop-helix transcription factor family protein. bHLH IVc transcription factor repressed by bHLH11.	BASIC HELIX-LOOP-HELIX 38
Gene:6532554546	AT5G03570	AT5G03570.4	protein_coding	Encodes FPN2, a tonoplast localized nickel transport protein. FPN2 is one of the Arabidopsis orthologs (AT2G38460/IREG1/FPN1 and AT5G03570/IREG2/FPN2) the iron efflux transporter ferroportin (FPN) identified in animals.		LP.02 two leaves visible stage, LP.04 four leaves visible stage, LP.06 six leaves visible stage, LP.08 eight leaves visible stage, LP.10 ten leaves visible stage, LP.12 twelve leaves visible stage, M germinated pollen stage, carpel, cauline leaf, cellular response to iron ion starvation, cobalt ion transmembrane transporter activity, cobalt ion transport, collective leaf structure, cotyledon, det…	true
Gene:2011265	AT1G18910	AT1G18910.1	protein_coding	E3 ubiquitin ligase that functions redundantly in the root with BTSL1 to negatively regulate iron uptake.	BRUTUS LIKE 2
Gene:3703024	AT3G56980	AT3G56980.1	protein_coding	Encodes a member of the basic helix-loop-helix transcription factor protein. bHLH IVc transcription factor repressed by bHLH11.	BASIC HELIX-LOOP-HELIX 39
Gene:2089677	AT3G18290	AT3G18290.1	protein_coding	Encodes BRUTUS (BTS), a putative E3 ligase protein with metal ion binding and DNA binding domains, which negatively regulates the response to iron deficiency. The mRNA is cell-to-cell mobile.	BRUTUS
Gene:6532554549	AT5G03570	AT5G03570.3	protein_coding	Encodes FPN2, a tonoplast localized nickel transport protein. FPN2 is one of the Arabidopsis orthologs (AT2G38460/IREG1/FPN1 and AT5G03570/IREG2/FPN2) the iron efflux transporter ferroportin (FPN) identified in animals.		LP.02 two leaves visible stage, LP.04 four leaves visible stage, LP.06 six leaves visible stage, LP.08 eight leaves visible stage, LP.10 ten leaves visible stage, LP.12 twelve leaves visible stage, M germinated pollen stage, carpel, cauline leaf, cellular response to iron ion starvation, cobalt ion transmembrane transporter activity, cobalt ion transport, collective leaf structure, cotyledon, det…	true
Gene:2040286	AT2G41240	AT2G41240.1	protein_coding	Encodes a member of the basic helix-loop-helix transcription factor family protein. Functions as a key regulator of iron-deficiency responses independent of the master regulator FIT. Likely regulates genes involved in the distribution of iron within the plant. Phosphatidylinositol 4-phosphate 5-kinase (PIP5K) enzyme family member.	BASIC HELIX-LOOP-HELIX PROTEIN 100
Gene:2079101	AT3G47640	AT3G47640.1	protein_coding	Encodes POPEYE (PYE), a bHLH transcription factor regulating response to iron deficiency in Arabidopsis roots.	POPEYE
Gene:2142648	AT5G03570	AT5G03570.1	protein_coding	Encodes FPN2, a tonoplast localized nickel transport protein. FPN2 is one of the Arabidopsis orthologs (AT2G38460/IREG1/FPN1 and AT5G03570/IREG2/FPN2) the iron efflux transporter ferroportin (FPN) identified in animals.	ARABIDOPSIS THALIANA IRON-REGULATED PROTEIN 2
Gene:6530297691	AT5G03570	AT5G03570.2	protein_coding	Encodes FPN2, a tonoplast localized nickel transport protein. FPN2 is one of the Arabidopsis orthologs (AT2G38460/IREG1/FPN1 and AT5G03570/IREG2/FPN2) the iron efflux transporter ferroportin (FPN) identified in animals.	IREG2
Gene:6530297173	AT3G47640	AT3G47640.3	protein_coding	Encodes POPEYE (PYE), a bHLH transcription factor regulating response to iron deficiency in Arabidopsis roots.	POPEYE
Gene:6530297172	AT3G47640	AT3G47640.2	protein_coding	Encodes POPEYE (PYE), a bHLH transcription factor regulating response to iron deficiency in Arabidopsis roots.	POPEYE
Gene:1005715050	AT2G41240	AT2G41240.2	protein_coding	Encodes a member of the basic helix-loop-helix transcription factor family protein. Functions as a key regulator of iron-deficiency responses independent of the master regulator FIT. Likely regulates genes involved in the distribution of iron within the plant. Phosphatidylinositol 4-phosphate 5-kinase (PIP5K) enzyme family member.	BASIC HELIX-LOOP-HELIX PROTEIN 100
Gene:6532555376	AT5G04150	AT5G04150.2	protein_coding	Encodes a member of the basic helix-loop-helix transcription factor family protein. Functions as a key regulator of iron-deficiency responses independent of the master regulator FIT. Likely regulates genes involved in the distribution of iron within the plant.		nucleus, DNA-binding transcription factor activity, DNA-binding transcription factor activity, RNA polymerase II-specific, LP.04 four leaves visible stage, RNA polymerase II transcription regulator complex, RNA polymerase II transcription regulatory region sequence-specific DNA binding, cellular response to iron ion starvation, multicellular organismal-level iron ion homeostasis, nucleus, protein…	true
Gene:2146662	AT5G04150	AT5G04150.1	protein_coding	Encodes a member of the basic helix-loop-helix transcription factor family protein. Functions as a key regulator of iron-deficiency responses independent of the master regulator FIT. Likely regulates genes involved in the distribution of iron within the plant.	BHLH101	nucleus, DNA-binding transcription factor activity, DNA-binding transcription factor activity, RNA polymerase II-specific, LP.04 four leaves visible stage, RNA polymerase II transcription regulator complex, RNA polymerase II transcription regulatory region sequence-specific DNA binding, cellular response to iron ion starvation, multicellular organismal-level iron ion homeostasis, nucleus, protein…	true

## Sheet: S7 - GO 0015886
Genes in the GO term GO:0015886 (heme transport)
TAIR Accession	Locus	Gene Model	Gene Type	Description	Other Name(Type)	Keywords	Is full length cDNA
Gene:3696217	AT2G07681	AT2G07681.1	protein_coding	Cytochrome C assembly protein
Gene:504953764	AT2G07768	AT2G07768.1	protein_coding	Cytochrome C assembly protein
Gene:1009022749	ATMG00900	ATMG00900.1	protein_coding	cytochrome c biogenesis orf256	ABCI3
Gene:1009022694	ATMG00110	ATMG00110.1	protein_coding	Encodes a mitochondria-encoded cytochrome c biogenesis protein.	ABCI2
Gene:1009022706	ATMG00830	ATMG00830.1	protein_coding	cytochrome c biogenesis orf382	CCB382

## Sheet: S8 - GO 0033212
Genes in GO term GO:0033212 (iron import into cell)
TAIR Accession	Locus	Gene Model	Gene Type	Description	Other Name(Type)	Keywords	Is full length cDNA
Gene:2011265	AT1G18910	AT1G18910.1	protein_coding	E3 ubiquitin ligase that functions redundantly in the root with BTSL1 to negatively regulate iron uptake.	BRUTUS LIKE 2
Gene:6532549394	AT1G74770	AT1G74770.2	protein_coding	zinc ion binding protein
Gene:2027175	AT1G74770	AT1G74770.1	protein_coding	zinc ion binding protein

## Sheet: S9 - GO 0033214
Genes in GO term GO:0033214 (siderophore-dependent iron import into cell)
TAIR Accession	Locus	Gene Model	Gene Type	Description	Other Name(Type)	Keywords	Is full length cDNA
Gene:6532560965	AT1G01580	AT1G01580.2	protein_coding	Encodes the low-iron-inducible ferric chelate reductase responsible for reduction of iron at the root surface. It is likely to be the major Fe(III) chelate reductase in Arabidopsis iron metabolism. Coordinately regulated with IRT1, the major transporter responsible for high-affinity iron uptake from the soil, at both transcriptional and posttranscriptional levels. Steady state mRNA levels are reg…		nucleus, ferric-chelate reductase (NADH) activity, ferric-chelate reductase activity, flower, guard cell, multicellular organismal-level iron ion homeostasis, nucleus, oxidoreductase activity, plasma membrane, response to bacterium, root, siderophore-dependent iron import into cell	true
Gene:2025350	AT1G01580	AT1G01580.1	protein_coding	Encodes the low-iron-inducible ferric chelate reductase responsible for reduction of iron at the root surface. It is likely to be the major Fe(III) chelate reductase in Arabidopsis iron metabolism. Coordinately regulated with IRT1, the major transporter responsible for high-affinity iron uptake from the soil, at both transcriptional and posttranscriptional levels. Steady state mRNA levels are reg…	ATFRO2

## Sheet: S10 - GO 0034755
Genes in GO term GO:0034755 (iron ion transmembrane transport)
TAIR Accession	Locus	Gene Model	Gene Type	Description	Other Name(Type)	Keywords	Is full length cDNA
Gene:6532554980	AT2G38460	AT2G38460.7	protein_coding	Encodes IRON REGULATED1 (IREG1/FPN1), one of the Arabidopsis orthologs (AT2G38460/IREG1/FPN1 and AT5G03570/IREG2/FPN2) the iron efflux transporter ferroportin (FPN) identified in animals.		LP.02 two leaves visible stage, LP.04 four leaves visible stage, LP.06 six leaves visible stage, LP.08 eight leaves visible stage, LP.10 ten leaves visible stage, LP.12 twelve leaves visible stage, carpel, cauline leaf, cobalt ion transport, collective leaf structure, cotyledon, flower, flower pedicel, flowering stage, guard cell, hypocotyl, inflorescence meristem, iron ion transmembrane transpor…	false
Gene:6532554982	AT2G38460	AT2G38460.5	protein_coding	Encodes IRON REGULATED1 (IREG1/FPN1), one of the Arabidopsis orthologs (AT2G38460/IREG1/FPN1 and AT5G03570/IREG2/FPN2) the iron efflux transporter ferroportin (FPN) identified in animals.		plasma membrane, LP.02 two leaves visible stage, LP.04 four leaves visible stage, LP.06 six leaves visible stage, LP.08 eight leaves visible stage, LP.10 ten leaves visible stage, LP.12 twelve leaves visible stage, carpel, cauline leaf, cobalt ion transport, collective leaf structure, cotyledon, flower, flower pedicel, flowering stage, guard cell, hypocotyl, inflorescence meristem, iron ion trans…	false
Gene:6532554546	AT5G03570	AT5G03570.4	protein_coding	Encodes FPN2, a tonoplast localized nickel transport protein. FPN2 is one of the Arabidopsis orthologs (AT2G38460/IREG1/FPN1 and AT5G03570/IREG2/FPN2) the iron efflux transporter ferroportin (FPN) identified in animals.		LP.02 two leaves visible stage, LP.04 four leaves visible stage, LP.06 six leaves visible stage, LP.08 eight leaves visible stage, LP.10 ten leaves visible stage, LP.12 twelve leaves visible stage, M germinated pollen stage, carpel, cauline leaf, cellular response to iron ion starvation, cobalt ion transmembrane transporter activity, cobalt ion transport, collective leaf structure, cotyledon, det…	true
Gene:6532553811	AT2G38460	AT2G38460.6	protein_coding	Encodes IRON REGULATED1 (IREG1/FPN1), one of the Arabidopsis orthologs (AT2G38460/IREG1/FPN1 and AT5G03570/IREG2/FPN2) the iron efflux transporter ferroportin (FPN) identified in animals.		LP.02 two leaves visible stage, LP.04 four leaves visible stage, LP.06 six leaves visible stage, LP.08 eight leaves visible stage, LP.10 ten leaves visible stage, LP.12 twelve leaves visible stage, carpel, cauline leaf, cobalt ion transport, collective leaf structure, cotyledon, flower, flower pedicel, flowering stage, guard cell, hypocotyl, inflorescence meristem, iron ion transmembrane transpor…	false
Gene:2025676	AT1G80830	AT1G80830.1	protein_coding	Thought to be involved in iron homeostasis. Induced in leaves in response to iron deficiency. Transgenic plants accumulate toxic levels of iron. Gene complements yeast iron uptake mutants.	ATNRAMP1
Gene:2148522	AT5G26820	AT5G26820.1	protein_coding	Mutations in MAR1 confer resistance, while MAR1 overexpression causes hypersensitivity to multiple aminoglycoside antibiotics. Localizes to the chloroplast envelope. MAR1 may act as a plastid transporter involved in cellular iron homeostasis. The mRNA is cell-to-cell mobile.	FERROPORTIN 3
Gene:2163035	AT5G41000	AT5G41000.1	protein_coding	Arabidopsis thaliana metal-nicotianamine transporter YSL4	ATYSL4
Gene:2057221	AT2G38460	AT2G38460.1	protein_coding	Encodes IRON REGULATED1 (IREG1/FPN1), one of the Arabidopsis orthologs (AT2G38460/IREG1/FPN1 and AT5G03570/IREG2/FPN2) the iron efflux transporter ferroportin (FPN) identified in animals.	ARABIDOPSIS THALIANA IRON-REGULATED PROTEIN 1
Gene:6532546882	AT2G38460	AT2G38460.2	protein_coding	Encodes IRON REGULATED1 (IREG1/FPN1), one of the Arabidopsis orthologs (AT2G38460/IREG1/FPN1 and AT5G03570/IREG2/FPN2) the iron efflux transporter ferroportin (FPN) identified in animals.		plasma membrane, LP.02 two leaves visible stage, LP.04 four leaves visible stage, LP.06 six leaves visible stage, LP.08 eight leaves visible stage, LP.10 ten leaves visible stage, LP.12 twelve leaves visible stage, carpel, cauline leaf, cobalt ion transport, collective leaf structure, cotyledon, flower, flower pedicel, flowering stage, guard cell, hypocotyl, inflorescence meristem, iron ion trans…	false
Gene:6532554549	AT5G03570	AT5G03570.3	protein_coding	Encodes FPN2, a tonoplast localized nickel transport protein. FPN2 is one of the Arabidopsis orthologs (AT2G38460/IREG1/FPN1 and AT5G03570/IREG2/FPN2) the iron efflux transporter ferroportin (FPN) identified in animals.		LP.02 two leaves visible stage, LP.04 four leaves visible stage, LP.06 six leaves visible stage, LP.08 eight leaves visible stage, LP.10 ten leaves visible stage, LP.12 twelve leaves visible stage, M germinated pollen stage, carpel, cauline leaf, cellular response to iron ion starvation, cobalt ion transmembrane transporter activity, cobalt ion transport, collective leaf structure, cotyledon, det…	true
Gene:2142648	AT5G03570	AT5G03570.1	protein_coding	Encodes FPN2, a tonoplast localized nickel transport protein. FPN2 is one of the Arabidopsis orthologs (AT2G38460/IREG1/FPN1 and AT5G03570/IREG2/FPN2) the iron efflux transporter ferroportin (FPN) identified in animals.	ARABIDOPSIS THALIANA IRON-REGULATED PROTEIN 2
Gene:6532554981	AT2G38460	AT2G38460.4	protein_coding	Encodes IRON REGULATED1 (IREG1/FPN1), one of the Arabidopsis orthologs (AT2G38460/IREG1/FPN1 and AT5G03570/IREG2/FPN2) the iron efflux transporter ferroportin (FPN) identified in animals.		LP.02 two leaves visible stage, LP.04 four leaves visible stage, LP.06 six leaves visible stage, LP.08 eight leaves visible stage, LP.10 ten leaves visible stage, LP.12 twelve leaves visible stage, carpel, cauline leaf, cobalt ion transport, collective leaf structure, cotyledon, flower, flower pedicel, flowering stage, guard cell, hypocotyl, inflorescence meristem, iron ion transmembrane transpor…	false
Gene:6532550678	AT5G41000	AT5G41000.2	protein_coding	Arabidopsis thaliana metal-nicotianamine transporter YSL4		carpel, chloroplast, collective leaf structure, cultured plant cell, flower, flower pedicel, flowering stage, guard cell, iron ion transmembrane transport, mature plant embryo stage, oligopeptide transmembrane transporter activity, petal differentiation and expansion stage, plant embryo, plant embryo bilateral stage, plant embryo cotyledonary stage, plant embryo globular stage, plant-type vacuole…	true
Gene:2091969	AT3G27020	AT3G27020.1	protein_coding	Arabidopsis thaliana metal-nicotianamine transporter YSL6	ATYSL6
Gene:6530297691	AT5G03570	AT5G03570.2	protein_coding	Encodes FPN2, a tonoplast localized nickel transport protein. FPN2 is one of the Arabidopsis orthologs (AT2G38460/IREG1/FPN1 and AT5G03570/IREG2/FPN2) the iron efflux transporter ferroportin (FPN) identified in animals.	IREG2
Gene:6532550659	AT5G41000	AT5G41000.3	protein_coding	Arabidopsis thaliana metal-nicotianamine transporter YSL4		chloroplast, carpel, chloroplast, collective leaf structure, cultured plant cell, flower, flower pedicel, flowering stage, guard cell, iron ion transmembrane transport, mature plant embryo stage, oligopeptide transmembrane transporter activity, petal differentiation and expansion stage, plant embryo, plant embryo bilateral stage, plant embryo cotyledonary stage, plant embryo globular stage, plant…	true
Gene:6532546920	AT2G38460	AT2G38460.8	protein_coding	Encodes IRON REGULATED1 (IREG1/FPN1), one of the Arabidopsis orthologs (AT2G38460/IREG1/FPN1 and AT5G03570/IREG2/FPN2) the iron efflux transporter ferroportin (FPN) identified in animals.		LP.02 two leaves visible stage, LP.04 four leaves visible stage, LP.06 six leaves visible stage, LP.08 eight leaves visible stage, LP.10 ten leaves visible stage, LP.12 twelve leaves visible stage, carpel, cauline leaf, cobalt ion transport, collective leaf structure, cotyledon, flower, flower pedicel, flowering stage, guard cell, hypocotyl, inflorescence meristem, iron ion transmembrane transpor…	false
Gene:6532562334	AT1G80830	AT1G80830.2	protein_coding	Thought to be involved in iron homeostasis. Induced in leaves in response to iron deficiency. Transgenic plants accumulate toxic levels of iron. Gene complements yeast iron uptake mutants.		chloroplast, LP.02 two leaves visible stage, LP.04 four leaves visible stage, LP.06 six leaves visible stage, LP.08 eight leaves visible stage, LP.10 ten leaves visible stage, LP.12 twelve leaves visible stage, cadmium ion transmembrane transport, cadmium ion transmembrane transporter activity, cadmium ion transport, carpel, cauline leaf, chloroplast, collective leaf structure, cotyledon, flower,…	true
Gene:6532548171	AT2G38460	AT2G38460.3	protein_coding	Encodes IRON REGULATED1 (IREG1/FPN1), one of the Arabidopsis orthologs (AT2G38460/IREG1/FPN1 and AT5G03570/IREG2/FPN2) the iron efflux transporter ferroportin (FPN) identified in animals.		LP.02 two leaves visible stage, LP.04 four leaves visible stage, LP.06 six leaves visible stage, LP.08 eight leaves visible stage, LP.10 ten leaves visible stage, LP.12 twelve leaves visible stage, carpel, cauline leaf, cobalt ion transport, collective leaf structure, cotyledon, flower, flower pedicel, flowering stage, guard cell, hypocotyl, inflorescence meristem, iron ion transmembrane transpor…	false

[truncated: 14 more sheets: S11 - GO 0034756, S12 - GO 0034757, S13 - GO 0034758, S14 - GO 0048250, S15 - GO 0060586, S16 - GO 0071281, S17 - GO 0098711, S18 - GO 1901678, S19 - GO Genes in GO term GO 19, S20 - gene list, S21 - extended gene list 1, S22 - extended gene list 2, S23 - experimental gene list, S24 - example]
